# Supplementary material for: Unveiling the role of HP1α-HDAC1-STAT1 axis as a therapeutic target for HP1α-positive intrahepatic cholangiocarcinoma
Source: J Exp Clin Cancer Res. 2024 May 30;43:152. doi: 10.1186/s13046-024-03070-3 (PMC11137995; doi:10.1186/s13046-024-03070-3)
Supplement: Supplementary file 1 — Supplementary Material 1 [file 13046_2024_3070_MOESM1_ESM.xlsx]

## Sheet: Sheet1
Table S1. The online datasets used in this study.
Expression profilings of CCA
ID	Cancer type	Cancer sample	Normal sample	Platform
GSE32225	ICCA	149	6	GPL8432
GSE32879	ICCA	16	7	GPL6244
GSE76297	CCA	91	92	GPL17586
Expression profilings of TSA treatment
ID	Tissue type	Cell type	Platform
GSE4465	Hepatocellular carcinoma	HepG2	GPL570
GSE18668	NUT midline carcinoma	TC-797	GPL570
GSE100705	Colorectal cancer	DLD-1, SW480	GPL13497
Genome binding profilings
ID	Type of modification	Platform
GSE17312	H3K9me3	GPL10999
GSE19465	H3K9me3	GPL9115
GSE89128	H3K27ac	GPL16791
GSE89212	H3K27ac	GPL16791
