# Supplementary material for: Unveiling the role of HP1α-HDAC1-STAT1 axis as a therapeutic target for HP1α-positive intrahepatic cholangiocarcinoma
Source: J Exp Clin Cancer Res. 2024 May 30;43:152. doi: 10.1186/s13046-024-03070-3 (PMC11137995; doi:10.1186/s13046-024-03070-3)
Supplement: Supplementary file 2 — Supplementary Material 2 [file 13046_2024_3070_MOESM2_ESM.xlsx]

## Sheet: Sheet1
Table S2. The tools used for bioinformatic analysis.
Full name	Application	Website
UCSC Xena	Downloading the TCGA dataset	https://xenabrowser.net/
limma	Calculating DEGs	-
The Database for Annotation, Visualization and Integrated Discovery	Enrichment analysis (UCSC TFBS and Reactome)	https://david.ncifcrf.gov/
Hiplot	Data visualization	https://hiplot.com.cn/
Cistrome	Analysing the distribution of histone modifications	http://cistrome.org/
STRING	Analysing the binding proteins	https://cn.string-db.org/
Uniprot	Analysing the structure of proteins	https://www.uniprot.org/
Gene	Searching for the nucleotide sequences	https://www.ncbi.nlm.nih.gov/gene/
AnimalTFDB	Analysing the distribution of DNA binding proteins	http://bioinfo.life.hust.edu.cn/AnimalTFDB/#!/
MEME	Motif annotation and comparison	https://meme-suite.org/
Draw Venn Diagrams	Analysing the interaction	http://bioinformatics.psb.ugent.be/webtools/Venn/
Sangerbox	GSEA analysis	http://sangerbox.com/
