# Supplementary material for: Unveiling the role of HP1α-HDAC1-STAT1 axis as a therapeutic target for HP1α-positive intrahepatic cholangiocarcinoma
Source: J Exp Clin Cancer Res. 2024 May 30;43:152. doi: 10.1186/s13046-024-03070-3 (PMC11137995; doi:10.1186/s13046-024-03070-3)
Supplement: Supplementary file 3 — Supplementary Material 3 [file 13046_2024_3070_MOESM3_ESM.xlsx]

## Sheet: Sheet1
Table S3. The primary antibodies used in this study.
Target	Source	ID	Supplier	Application
CD274	Mouse	66248-1-Ig	Proteintech, USA	WB
CDK2	Rabbit	BM3926	Boster, China	WB
CDK4	Mouse	BM1572	Boster, China	WB
Flag	Rabbit	14793	Cell Signaling Technology, the Netherlands	ChIP, WB
Flag	Mouse	66008-4-Ig	Proteintech, USA	co-IP
GAPDH	Mouse	BM1623	Boster, China	WB
H3K27ac	Rabbit	8173	Cell Signaling Technology, the Netherlands	ChIP, co-IP, WB
H3K27me3	Rabbit	9733	Cell Signaling Technology, the Netherlands	ChIP
H3K4me3	Rabbit	9751	Cell Signaling Technology, the Netherlands	ChIP
H3K9ac	Rabbit	9649	Cell Signaling Technology, the Netherlands	ChIP, WB
H3K9me3	Rabbit	13969	Cell Signaling Technology, the Netherlands	ChIP, co-IP, WB
HA	Rabbit	51064-2-AP	Proteintech, USA	ChIP, WB
HA	Mouse	AE008	Abclonal, China	co-IP
HDAC1	Rabbit	10197-1-AP	Proteintech, USA	co-IP, WB
Histone H3	Rabbit	4620	Cell Signaling Technology, the Netherlands	Positive control for ChIP
Histone H3	Rabbit	ab176842	Abcam, UK	WB
HP1α	Rabbit	ab109208	Abcam, UK	co-IP, WB, IHC
IRF9	Rabbit	14167-1-AP	Proteintech, USA	WB
ISG15	Rabbit	2743	Cell Signaling Technology, the Netherlands	WB
JAK1	Rabbit	3332	Cell Signaling Technology, the Netherlands	WB
Ki-67	Mouse	9449	Cell Signaling Technology, the Netherlands	IHC for human tissue
Ki-67	Rabbit	12202	Cell Signaling Technology, the Netherlands	IHC for mouse tissue
KRT19	Rabbit	ab52625	Abcam, UK	IHC
MCM6	Mouse	M02755	Boster, China	WB
MX1	Rabbit	13750-1-AP	Proteintech, USA	WB
Normal rabbit IgG	Rabbit	A7016	Beyotime, China	Negative control for ChIP and co-IP
PCNA	Mouse	BM0104	Boster, China	WB
p-JAK1(Tyr1034/1035)	Rabbit	3331	Cell Signaling Technology, the Netherlands	WB
p-STAT1(Tyr701)	Rabbit	7649	Cell Signaling Technology, the Netherlands	WB
p-TYK2(Tyr1054/1055)	Rabbit	68790	Cell Signaling Technology, the Netherlands	WB
SAMHD1	Rabbit	12586-1-AP	Proteintech, USA	WB
STAT1	Rabbit	14994	Cell Signaling Technology, the Netherlands	co-IP, WB
TYK2	Rabbit	14193	Cell Signaling Technology, the Netherlands	WB
WB, Western blot.
