# Supplementary material for: Unveiling the role of HP1α-HDAC1-STAT1 axis as a therapeutic target for HP1α-positive intrahepatic cholangiocarcinoma
Source: J Exp Clin Cancer Res. 2024 May 30;43:152. doi: 10.1186/s13046-024-03070-3 (PMC11137995; doi:10.1186/s13046-024-03070-3)
Supplement: Supplementary file 4 — Supplementary Material 4 [file 13046_2024_3070_MOESM4_ESM.xlsx]

## Sheet: Sheet1
Table S4. The inhibiting sequences and primers used in this study.
Inhibiting sequence
Gene	Sequence
MX1-1	CCTCTATTACTGAATGGAGAT
MX1-2	CCACAAATGGAGTACAATAAT
SAMHD1-1	GCTTAGTTATATCCAGCGATT
SAMHD1-2	CAGAGCAATCAGGATTACTAA
ISG15-1	CTGAGCATCCTGGTGAGGAAT
ISG15-2	CATGTCGGTGTCAGAGCTGAA
HP1α-1	GGACAAGTGGAATATCTAC
HP1α-2	GCCGATGACATCAAATCTAAA
STAT1-1	CTGGAAGATTTACAAGATGAA
STAT1-2	CCCTGAAGTATCTGTATCCAA
IRF9-1	GCACTCAACAAGAGTTCTGAA
IRF9-2	GCCCTACAAGGTGTATCAGTT
HDAC1-1	CGGTTAGGTTGCTTCAATCTA
HDAC1-2	CCGCAAGAACTCTTCCAACTT
HDAC2-1	GACGGTATCATTCCATAAATA
HDAC2-2	CCCAATGAGTTGCCATATAAT
HDAC6-1	CGGAGGGTCCTTATCGTAGAT
HDAC6-2	CCTCACTGATCAGGCCATATT
Primer for RT-qPCR
Gene	Sequence
BST2-F	CACACTGTGATGGCCCTAATG
BST2-R	GTCCGCGATTCTCACGCTT
CD274-F	TGGCATTTGCTGAACGCATTT
CD274-R	TGCAGCCAGGTCTAATTGTTTT
CHUK-F	ATGAAGAAGTTGAACCATGCCA
CHUK-R	CCTCCAGAACAGTATTCCATTGC
CISH-F	TTCGGGAATCTGGCTGGTATT
CISH-R	GAACGTGCCTTCTGGCATCT
DDX58-F	CTGGACCCTACCTACATCCTG
DDX58-R	GGCATCCAAAAAGCCACGG
GAPDH-F	GGAGCGAGATCCCTCCAAAAT
GAPDH-R	GGCTGTTGTCATACTTCTCATGG
HDAC1-F	ATCCGCATGACTCATAATTTGC
HDAC1-R	GGATGGAGCGCAAGAATTTAAT
HDAC2-F	TCCGCATGACCCATAACTTGC
HDAC2-R	CCGCCAGTTGAGAGCTGAC
HDAC6-F	AAGAAGACCTAATCGTGGGACT
HDAC6-R	GCTGTGAACCAACATCAGCTC
HERC5-F	ATGGGCTGCTGTTTACTTTCG
HERC5-R	TTCCCAGTTGTCCATCTTTTCC
HP1α-F	GGGAAAGAAAACCAAGCGGAC
HP1α-R	CACTTGTCCCTTAACCACGC
IFIT2-F	AAGCACCTCAAAGGGCAAAAC
IFIT2-R	TCGGCCCATGTGATAGTAGAC
IFNAR1-F	ATTTACACCATTTCGCAAAGCTC
IFNAR1-R	TCCAAAGCCCACATAACACTATC
IFNAR2-F	ACCACTCCATTGTACCAACTCA
IFNAR2-R	TGTGCTTCTCCACTCATCTGT
IKBKB-F	GGAAGTACCTGAACCAGTTTGAG
IKBKB-R	GCAGGACGATGTTTTCTGGCT
IKBKE-F	GAGAAGTTCGTCTCGGTCTATGG
IKBKE-R	TGCATGGTACAAGGTCACTCC
IKBKG-F	AAGAGCCAACTGTGTGAGATG
IKBKG-R	TTCGCCCAGTACGTCCTGA
IL6ST-F	GCAACACACAAGTTTGCTGATT
IL6ST-R	CCTTCCCAAGGGCATTCTCTG
IRF3-F	AGAGGCTCGTGATGGTCAAG
IRF3-R	AGGTCCACAGTATTCTCCAGG
IRF9-F	GCCCTACAAGGTGTATCAGTTG
IRF9-R	TGCTGTCGCTTTGATGGTACT
ISG15-F	CGCAGATCACCCAGAAGATCG
ISG15-R	TTCGTCGCATTTGTCCACCA
JAK1-F	CCACTACCGGATGAGGTTCTA
JAK1-R	GGGTCTCGAATAGGAGCCAG
MAVS-F	TTCTAATGCGCTCACCAATCC
MAVS-R	CCATGCTAGTAGGCACTTTGGA
MX1-F	AGCGGGATCGTGACCAGAT
MX1-R	TGACCTTGCCTCTCCACTTATC
NFKB1-F	GAAGCACGAATGACAGAGGC
NFKB1-R	GCTTGGCGGATTAGCTCTTTT
NFKB2-F	ATGGAGAGTTGCTACAACCCA
NFKB2-R	CTGTTCCACGATCACCAGGTA
OAS1-F	TGTCCAAGGTGGTAAAGGGTG
OAS1-R	CCGGCGATTTAACTGATCCTG
PDCD1LG2-F	ACCCTGGAATGCAACTTTGAC
PDCD1LG2-R	AAGTGGCTCTTTCACGGTGTG
RNASEL-F	GTAAACGCCTGTGACAATATGGG
RNASEL-R	AGATGCGTAATAGCCTCCACAT
SAMHD1-F	CTGGAACTCCATCCCGACTAC
SAMHD1-R	AGTAATGCGCCTGTGATTTCAT
STAT1-F	CGGCTGAATTTCGGCACCT
STAT1-R	CAGTAACGATGAGAGGACCCT
STAT3-F	CAGCAGCTTGACACACGGTA
STAT3-R	AAACACCAAAGTGGCATGTGA
TBK1-F	TGCACCCTGATATGTATGAGAGA
TBK1-R	AAATGGCAGTGATCCAGTAGC
TIMP1-F	CTTCTGCAATTCCGACCTCGT
TIMP1-R	ACGCTGGTATAAGGTGGTCTG
TMEM173-F	AGCATTACAACAACCTGCTACG
TMEM173-R	GTTGGGGTCAGCCATACTCAG
TRIM22-F	AATGTGCTGGATAACCTGGCA
TRIM22-R	TCTACTGACGATCCCCTCAAC
TRIM28-F	TGAGACCTGTGTAGAGGCG
TRIM28-R	CGTTCACCATCCCGAGACTT
TYK2-F	GAGATGCAAGCCTGATGCTAT
TYK2-R	GGTTCCCGAGGATTCATGCC
m-Hp1α-F	GTGGTGGAAAAGGTGTTGGAC
m-Hp1α-R	GTTCCCAAGTATTGTGCTCCTC
m-Cd274-F	AGTATGGCAGCAACGTCACG
m-Cd274-R	TCCTTTTCCCAGTACACCACTA
m-Gapdh-F	AGGTCGGTGTGAACGGATTTG
m-Gapdh-R	GGGGTCGTTGATGGCAACA
Primers for ChIP-PCR
Site	Sequence
700-1000-F	CGATGAAACTACTACAGAGACCTCC
700-1000-R	TTCCGCCCCCACCAATC
400-700-F	CATGCTTCCGAGCTGTCAA
400-700-R	TCGTCATTCTAGAAGCTCCCTTT
200-400-F	CAGCGTTTAGGAGAAGCCCA
200-400-R	AACACGTTTCTTCCTTGGTCA
0-200-F	CAGCCATTCGGGAATCTACT
0-200-R	GGATTCATAGTTGACATTGCCTT
