# Supplementary material for: Unveiling the role of HP1α-HDAC1-STAT1 axis as a therapeutic target for HP1α-positive intrahepatic cholangiocarcinoma
Source: J Exp Clin Cancer Res. 2024 May 30;43:152. doi: 10.1186/s13046-024-03070-3 (PMC11137995; doi:10.1186/s13046-024-03070-3)
Supplement: Supplementary file 5 — Supplementary Material 5 [file 13046_2024_3070_MOESM5_ESM.xlsx]

## Sheet: Histone modifications
Table S5. The occupation of histone marks in STAT1 promoter region in Cistrome database.
Factor	Biosource	RP_score
ATAC-seq	Tonsil	0.978282
ATAC-seq	Lymphoblast	0.952987
ATAC-seq	Cardiomyocyte	0.918481
ATAC-seq	Natural Killer Cell;Blood	0.767762
ATAC-seq	HUES64;Embryonic Stem Cell;Embryo	0.729627
ATAC-seq	Lymphoblast	0.676269
ATAC-seq	Jurkat;T Lymphocyte;Blood	0.666667
ATAC-seq	Lymphoblast	0.665091
ATAC-seq	hESC	0.660118
ATAC-seq	Jurkat;T Lymphocyte;Blood	0.659463
ATAC-seq	Jurkat;T Lymphocyte;Blood	0.656454
ATAC-seq	Neutrophile	0.65293
ATAC-seq	T Lymphocyte	0.648422
ATAC-seq	C20;hiPSC-derived cells	0.646334
ATAC-seq	Lymphoblast	0.64486
ATAC-seq	C20;hiPSC-derived cells	0.642173
ATAC-seq	Lymphocyte;Blood	0.641857
ATAC-seq	T Lymphocyte;Lung	0.640101
DNase	GM18511;Lymphoblastoid	0.674797
DNase	H54;Glial Cell;Brain	0.651849
H3ac	HEK293T;Epithelium;Embryonic Kidney	0.644254
H3K18cr	HCT-116;Epithelium;HCT116	0.865783
H3K27ac	L3.6	0.970281
H3K27ac	Neuroblastoma cell	0.946784
H3K27ac	Fetal Muscle Trunk	0.861352
H3K27ac	SHEP-21N;Neuroblastoma cell;Bone Marrow	0.812103
H3K27ac	Neuron	0.784638
H3K27ac	Ishikawa;Epithelium;Uterus	0.783915
H3K27ac	PC-9;Lung Cancer Cell;Lung	0.775862
H3K27ac	HUES64;Embryonic Stem Cell;Embryo	0.772624
H3K27ac	BE2-C;Neuroblast;Brain	0.750874
H3K27ac	LNCaP;Epithelium;Prostate	0.738921
H3K27ac	K562;Erythroblast;Bone Marrow	0.725515
H3K27ac	A375;Melanoma Cell	0.71831
H3K27ac	HCT-116;Colon	0.71385
H3K27ac	MCF-10A;Epithelium;Breast	0.713537
H3K27ac	Stomach	0.711527
H3K27ac	K562;Erythroblast;Bone Marrow	0.711274
H3K27ac	Erythroblast	0.709887
H3K27ac	NCI-0082;rhabdomyosarcoma	0.707246
H3K27ac	MCF-10A;Epithelium;Breast	0.703587
H3K27ac	LREX';Epithelium;Prostate	0.703524
H3K27ac	D283 Med;Medulloblastoma;Cerebellum	0.701754
H3K27ac	76NF2V;Breast	0.701505
H3K27ac	D-341;Medulloblastoma;Cerebellum	0.701462
H3K27ac	Stem cell	0.696197
H3K27ac	SKBR-3;Breast	0.695926
H3K27ac	KB Cell;Epithelium;HeLa contaminant	0.693603
H3K27ac	meningioma	0.691827
H3K27ac	WIS2;Embryonic Stem Cell	0.691792
H3K27ac	A549;Epithelium;Lung	0.691393
H3K27ac	SW620;Epithelium;Colon	0.691137
H3K27ac	B Lymphocyte;Tonsil	0.690633
H3K27ac	K562;Erythroblast;Bone Marrow	0.68913
H3K27ac	MCF-10A;Epithelium;Breast	0.687066
H3K27ac	T Lymphocyte;Blood	0.685252
H3K27ac	MCF-7;Epithelium;Breast	0.684483
H3K27ac	Neuroblastoma cell	0.684116
H3K27ac	NB69	0.683618
H3K27ac	Blood	0.681544
H3K27ac	T Lymphocyte;Blood	0.68121
H3K27ac	Ishikawa;Epithelium;Uterus	0.680665
H3K27ac	Glial Cell	0.678899
H3K27ac	CAL33;squamous cell carcinoma;Head and neck	0.677315
H3K27ac	HCC95;Epithelium;Lung	0.675753
H3K27ac	hTERT immortalized endometriosis cells	0.674643
H3K27ac	K562;Erythroblast;Bone Marrow	0.674322
H3K27ac	MCF-7;Breast	0.674181
H3K27ac	D-341;Medulloblastoma;Cerebellum	0.673887
H3K27ac	LAN-1;Neuroblastoma cell	0.673857
H3K27ac	Stem cell	0.673842
H3K27ac	Blood	0.673693
H3K27ac	B Lymphocyte;Tonsil	0.673495
H3K27ac	H3122;Lung	0.673093
H3K27ac	697;B-ALL	0.672272
H3K27ac	MCF-7;Epithelium;Breast	0.671453
H3K27ac	MCF-10A;Epithelium;Breast	0.671268
H3K27ac	JMSU-1;cancer cells	0.670593
H3K27ac	meningioma	0.670352
H3K27ac	BICR31;squamous cell carcinoma;Head and neck	0.669461
H3K27ac	HCT-116;HCT116	0.668562
H3K27ac	T Lymphocyte;Blood	0.667954
H3K27ac	JMSU-1;cancer cells	0.667904
H3K27ac	GI-CA-N;Neuroblastoma cell	0.667091
H3K27ac	Thyroid	0.666803
H3K27ac	KOPT-K1;T Lymphocyte;Blood	0.665802
H3K27ac	HL-60;Acute myeloid leukemia	0.66524
H3K27ac	IMR-32;Neuroblastoma cell	0.66513
H3K27ac	MOLM-13	0.664656
H3K27ac	V457;Colorectal cancer cell line	0.664605
H3K27ac	NS129;rhabdomyosarcoma;Muscle	0.664589
H3K27ac	Patient	0.664145
H3K27ac	Monocyte;Blood	0.664072
H3K27ac	KB Cell;Epithelium;HeLa contaminant	0.663539
H3K27ac	Mesenchymal Stem Cell;Bone Marrow	0.6628
H3K27ac	HCT-116;Colon	0.662505
H3K27ac	SHEP-21N;Neuroblastoma cell;Bone Marrow	0.66223
H3K27ac	MOLM-14;Myeloid Cell	0.662108
H3K27ac	Neural crest cell;Cranial	0.661832
H3K27ac	C4-2B;Epithelium;Prostate	0.661694
H3K27ac	Ishikawa;Epithelium;Uterus	0.661679
H3K27ac	Keratinocyte	0.660455
H3K27ac	PANC-1;Pancreas	0.660136
H3K27ac	T Lymphocyte;Blood	0.660131
H3K27ac	HCT-116;HCT116	0.658819
H3K27ac	Huh7;Epithelium;Liver	0.658814
H3K27ac	SK-N-AS;Neuroblast;Brain	0.657658
H3K27ac	NCI-0075;rhabdomyosarcoma	0.657362
H3K27ac	SK-N-SH;Neuroblastoma cell;Brain	0.656291
H3K27ac	MV4;11;Leukemia Cell;Blood	0.656026
H3K27ac	Blood	0.656016
H3K27ac	Epithelium	0.655583
H3K27ac	WIBR3;Embryonic Stem Cell;Embryo	0.655423
H3K27ac	Tumour cells, NOS	0.654885
H3K27ac	EBC-1;Neuroblastoma cell	0.653992
H3K27ac	Brain	0.652615
H3K27ac	T Lymphocyte;Blood	0.652609
H3K27ac	Patient	0.651445
H3K27ac	CFPAC-1;Epithelium;Pancreas	0.651414
H3K27ac	DLD-1;Epithelium;Colon	0.651163
H3K27ac	SHEP-21N;Neuroblastoma cell;Bone Marrow	0.651067
H3K27ac	Endoderm	0.651054
H3K27ac	Caco-2;Epithelium;Colon	0.651004
H3K27ac	Blast Cells;Blood	0.650607
H3K27ac	Keratinocyte	0.650582
H3K27ac	MOLT-4;T Lymphoblast	0.649893
H3K27ac	RMS216;rhabdomyosarcoma	0.649017
H3K27ac	B Lymphocyte	0.648991
H3K27ac	T Lymphocyte;Blood	0.648861
H3K27ac	Patient	0.648457
H3K27ac	MV4-11;Macrophage;Blood	0.648338
H3K27ac	MB468;Breast	0.647848
H3K27ac	MCF-7;Epithelium;Breast	0.647132
H3K27ac	Monocyte;Blood	0.646642
H3K27ac	SUM159PT;Epithelium;Mammary Gland	0.646371
H3K27ac	meningioma	0.646336
H3K27ac	Hematopoietic Stem Cell;Liver	0.645507
H3K27ac	A549;Epithelium;Lung	0.644418
H3K27ac	MCF-10A;Epithelium;Breast	0.644235
H3K27ac	SW480;Colon	0.64413
H3K27ac	K562;Erythroblast;Bone Marrow	0.644068
H3K27ac	meningioma	0.643454
H3K27ac	ZR-75-1;Breast	0.643152
H3K27ac	K562;Erythroblast;Bone Marrow	0.642799
H3K27ac	MCF-7;Epithelium;Breast	0.642648
H3K27ac	RMS209;rhabdomyosarcoma	0.641607
H3K27ac	SHEP-21N;Neuroblastoma cell;Bone Marrow	0.640379
H3K27ac	Dendritic Cell	0.640299
H3K27ac	Epithelium	0.639461
H3K27ac	MB231;Breast	0.639447
H3K27ac	K562;Erythroblast;Bone Marrow	0.639297
H3K27ac	Monocyte;Blood	0.639184
H3K27ac	HCT-116;Colon	0.639184
H3K27ac	LoVo;Colon	0.638248
H3K27ac	MV4-11;Macrophage;Blood	0.637422
H3K27me3	Fetal Liver	0.710329
H3K27me3	Fetal Brain	0.693608
H3K27me3	Fetal Heart	0.664336
H3K27me3	Fetal Brain	0.649462
H3K36me3	T Lymphocyte;Blood	0.792851
H3K36me3	Right Atrium	0.643202
H3K4me1	Raji;B Lymphocyte;Blood	0.766041
H3K4me1	HCT-116;Human colorectal tumor	0.677438
H3K4me1	HCT-116;HCT116	0.669283
H3K4me1	K562;Erythroblast;Bone Marrow	0.66221
H3K4me1	HCT-116;HCT116	0.655926
H3K4me2	LNCaP;Epithelium;Prostate	0.889626
H3K4me2	Retina	0.718343
H3K4me2	LNCaP;Epithelium;Prostate	0.678637
H3K4me2	HL-60;Promyeloblast;Blood	0.64387
H3K4me2	T Lymphocyte;Blood	0.643285
H3K4me3	K562;Erythroblast;Bone Marrow	0.743711
H3K4me3	K562;Erythroblast;Bone Marrow	0.738802
H3K4me3	K562;Erythroblast;Bone Marrow	0.712177
H3K4me3	K562;Erythroblast;Bone Marrow	0.697611
H3K4me3	K562;Erythroblast;Bone Marrow	0.679175
H3K4me3	chromosome duplication model of Dup15q syndrome	0.677334
H3K4me3	NCCIT;Epithelium;Embryo	0.67608
H3K4me3	SNU-1750;Gastric Cancer Line	0.662787
H3K4me3	SNU-1750;Gastric Cancer Line	0.662787
H3K4me3	vagina	0.659268
H3K4me3	ZR-75-1;Breast	0.656855
H3K4me3	HeLa;Epithelium;Cervix	0.650608
H3K4me3	K562;Erythroblast;Bone Marrow	0.648327
H3K4me3	HEK293T;Epithelium;Embryonic Kidney	0.644883
H3K4me3	HL-60;Leukemia Cell	0.644856
H3K4me3	KELLY;Neuroblastoma cell	0.64402
H3K4me3	Skin	0.642999
H3K4me3	MCF-7;Epithelium;Breast	0.641759
H3K4me3	Neurosphere	0.641269
H3K4me3	MM1S;Multiple myeloma cell	0.639837
H3K4me3	MV4-11;AML cell	0.639385
H3K79me2	MB231;Breast	0.78355
H3K9ac	MutuI;B Lymphocyte	0.681781
H3K9ac	HeLa;Epithelium;Cervix	0.649689
H3K9ac	MutuI;B Lymphocyte	0.648682
H3K9ac	BJELM;Fibroblast;Foreskin	0.64092
H3K9me2	HEK293T;Epithelium;Embryonic Kidney	0.676056
H3K9me3	Brain	0.717331
H3K9me3	HUES48;Embryonic Stem Cell;Embryo	0.665298
