# Supplementary material for: Unveiling the role of HP1α-HDAC1-STAT1 axis as a therapeutic target for HP1α-positive intrahepatic cholangiocarcinoma
Source: J Exp Clin Cancer Res. 2024 May 30;43:152. doi: 10.1186/s13046-024-03070-3 (PMC11137995; doi:10.1186/s13046-024-03070-3)
Supplement: Supplementary file 6 — Supplementary Material 6 [file 13046_2024_3070_MOESM6_ESM.xlsx]

## Sheet: Predicted Sites
Table S6.The predicted binding sites in the promoter region of STAT1 gene.
TF	Source	Sequence	Start	Stop	Strand	Score	P-Value	Q-Value	Matched Sequences
AP2	database	NC_000002.12:c191015197-191014197	842	854	-	14.2626	5.36e-06	0.00823	GGGGCCGCCGGCT
AP2	database	NC_000002.12:c191015197-191014197	837	852	-	14.2653	6.76e-06	0.011	GGCCGCCGGCTGGGTG
AP2	database	NC_000002.12:c191015197-191014197	849	864	+	13.0306	1.88e-05	0.0153	GGCCCCCGCCGGAAGC
AP2	database	NC_000002.12:c191015197-191014197	847	859	+	11.8283	4.14e-05	0.0318	GCGGCCCCCGCCG
AP2	database	NC_000002.12:c191015197-191014197	856	871	+	11.0816	7.15e-05	0.0388	GCCGGAAGCCGGCGGA
AP2	database	NC_000002.12:c191015197-191014197	837	849	+	10.9899	7.53e-05	0.0334	CACCCAGCCGGCG
AP2	database	NC_000002.12:c191015197-191014197	840	852	+	10.7879	8.7e-05	0.0334	CCAGCCGGCGGCC
AR	hTFtarget	NC_000002.12:c191015197-191014197	783	794	-	13.8182	4.31e-06	0.00854	TCTGTTTACATA
AR	hTFtarget	NC_000002.12:c191015197-191014197	783	794	-	13.7361	5.24e-06	0.0104	TCTGTTTACATA
AR	hTFtarget	NC_000002.12:c191015197-191014197	782	793	-	13.6806	6.35e-06	0.0126	CTGTTTACATAT
AR	hTFtarget	NC_000002.12:c191015197-191014197	782	793	+	13.2222	7.3e-06	0.0145	ATATGTAAACAG
AR	hTFtarget	NC_000002.12:c191015197-191014197	781	792	+	13.4167	7.3e-06	0.0144	GATATGTAAACA
AR	hTFtarget	NC_000002.12:c191015197-191014197	781	792	-	13.4328	7.7e-06	0.0152	TGTTTACATATC
AR	hTFtarget	NC_000002.12:c191015197-191014197	781	792	+	13.3333	8.99e-06	0.0178	GATATGTAAACA
AR	hTFtarget	NC_000002.12:c191015197-191014197	782	792	+	13.2083	8.99e-06	0.0178	ATATGTAAACA
AR	hTFtarget	NC_000002.12:c191015197-191014197	781	792	+	13.2222	9.75e-06	0.0193	GATATGTAAACA
AR	hTFtarget	NC_000002.12:c191015197-191014197	781	792	-	13.5455	1.01e-05	0.0199	TGTTTACATATC
AR	hTFtarget	NC_000002.12:c191015197-191014197	782	793	-	13.2222	1.08e-05	0.0214	CTGTTTACATAT
AR	hTFtarget	NC_000002.12:c191015197-191014197	782	793	-	13.0417	1.18e-05	0.0234	CTGTTTACATAT
AR	hTFtarget	NC_000002.12:c191015197-191014197	749	764	-	13.0909	1.27e-05	0.0244	AGGACGTGCTGTGTTT
AR	hTFtarget	NC_000002.12:c191015197-191014197	781	792	+	13.6234	1.3e-05	0.0257	GATATGTAAACA
AR	hTFtarget	NC_000002.12:c191015197-191014197	781	792	-	13.3117	1.31e-05	0.0258	TGTTTACATATC
AR	hTFtarget	NC_000002.12:c191015197-191014197	782	793	-	13.1389	1.52e-05	0.0301	CTGTTTACATAT
AR	hTFtarget	NC_000002.12:c191015197-191014197	784	792	+	12.1667	1.69e-05	0.0335	ATGTAAACA
AR	hTFtarget	NC_000002.12:c191015197-191014197	784	792	+	12.2639	1.69e-05	0.0335	ATGTAAACA
AR	hTFtarget	NC_000002.12:c191015197-191014197	781	792	+	12.6567	1.72e-05	0.034	GATATGTAAACA
AR	hTFtarget	NC_000002.12:c191015197-191014197	781	792	-	12.9722	1.78e-05	0.0351	TGTTTACATATC
AR	hTFtarget	NC_000002.12:c191015197-191014197	782	792	-	12.75	1.93e-05	0.0383	TGTTTACATAT
AR	hTFtarget	NC_000002.12:c191015197-191014197	781	792	+	12.7222	1.97e-05	0.0391	GATATGTAAACA
AR	hTFtarget	NC_000002.12:c191015197-191014197	782	792	-	12.7222	2.12e-05	0.042	TGTTTACATAT
AR	hTFtarget	NC_000002.12:c191015197-191014197	784	792	+	12.375	2.18e-05	0.0432	ATGTAAACA
AR	hTFtarget	NC_000002.12:c191015197-191014197	782	793	-	12.6944	2.26e-05	0.0447	CTGTTTACATAT
AR	hTFtarget	NC_000002.12:c191015197-191014197	785	793	+	12.0694	2.28e-05	0.0452	TGTAAACAG
AR	hTFtarget	NC_000002.12:c191015197-191014197	781	792	+	12.7083	2.3e-05	0.0455	GATATGTAAACA
AR	hTFtarget	NC_000002.12:c191015197-191014197	295	311	+	12	2.35e-05	0.0464	CAGAGGAGAGGTGTGGA
AR	hTFtarget	NC_000002.12:c191015197-191014197	782	792	+	12.4306	2.38e-05	0.0471	ATATGTAAACA
AR	hTFtarget	NC_000002.12:c191015197-191014197	742	753	+	12.0278	4.4e-05	0.0436	CTTCTGCAAACA
AR	hTFtarget	NC_000002.12:c191015197-191014197	746	754	+	11.5833	4.99e-05	0.0496	TGCAAACAC
ARID3A	hTFtarget	NC_000002.12:c191015197-191014197	900	915	-	14.6447	4.71e-06	0.00883	GCCTCCCTCTGCGGGC
ARID3A	hTFtarget	NC_000002.12:c191015197-191014197	784	792	+	12.7083	2.41e-05	0.0479	ATGTAAACA
ARID3A	hTFtarget	NC_000002.12:c191015197-191014197	31	46	-	10.3158	4.64e-05	0.0435	GCTGCCTCCTTCTGCA
ARRB1	hTFtarget	NC_000002.12:c191015197-191014197	855	866	-	13.2632	1.84e-05	0.0203	CGGCTTCCGGCG
ARRB1	hTFtarget	NC_000002.12:c191015197-191014197	979	990	-	13	2.17e-05	0.0203	CCCCTTCCGCCC
ARRB1	hTFtarget	NC_000002.12:c191015197-191014197	955	966	+	10.1974	4.25e-05	0.0382	GCGGAGCCGCCC
ARRB1	hTFtarget	NC_000002.12:c191015197-191014197	914	925	+	10.0658	4.52e-05	0.0382	GCGGTGGCGCCC
ASCL1	hTFtarget	NC_000002.12:c191015197-191014197	797	819	+	11.8816	2.07e-05	0.0366	GCCAGTTCCCAGCGTGGCAACAC
ASCL1	hTFtarget	NC_000002.12:c191015197-191014197	859	881	+	10.0526	5.25e-05	0.0465	GGAAGCCGGCGGAAATACCCCAG
ASCL2	hTFtarget	NC_000002.12:c191015197-191014197	901	916	-	15.1053	3.06e-06	0.00538	CGCCTCCCTCTGCGGG
ASCL2	hTFtarget	NC_000002.12:c191015197-191014197	845	860	+	12.5921	1.22e-05	0.0107	CGGCGGCCCCCGCCGG
ASCL2	hTFtarget	NC_000002.12:c191015197-191014197	32	47	-	9.5	5.32e-05	0.019	TGCTGCCTCCTTCTGC
ASCL2	hTFtarget	NC_000002.12:c191015197-191014197	857	872	-	9.22368	6.01e-05	0.019	TTCCGCCGGCTTCCGG
ASCL2	hTFtarget	NC_000002.12:c191015197-191014197	837	852	-	9.14474	6.22e-05	0.019	GGCCGCCGGCTGGGTG
ASCL2	hTFtarget	NC_000002.12:c191015197-191014197	832	847	+	9.05263	6.48e-05	0.019	CAGCTCACCCAGCCGG
ATF1	hTFtarget	NC_000002.12:c191015197-191014197	362	382	-	12.7105	1.55e-05	0.0272	GCTGTGCTGTGATGACCTCAC
ATF1	hTFtarget	NC_000002.12:c191015197-191014197	856	864	+	13.3947	2.1e-05	0.0392	GCCGGAAGC
ATF1	hTFtarget	NC_000002.12:c191015197-191014197	360	371	-	12.8485	2.15e-05	0.0426	ATGACCTCACCC
ATF2	hTFtarget	NC_000002.12:c191015197-191014197	361	372	+	17.4286	6.4e-07	0.00126	GGTGAGGTCATC
ATF2	hTFtarget	NC_000002.12:c191015197-191014197	940	951	+	14.8947	4.42e-06	0.00805	TCTAATTGGCTG
ATF2	hTFtarget	NC_000002.12:c191015197-191014197	361	372	+	14.9211	5.75e-06	0.0114	GGTGAGGTCATC
ATF2	database	NC_000002.12:c191015197-191014197	360	371	+	12.7333	1.28e-05	0.0252	GGGTGAGGTCAT
ATF3	hTFtarget	NC_000002.12:c191015197-191014197	793	808	+	16.5526	9.54e-07	0.00188	GAACGCCAGTTCCCAG
ATF5	database	NC_000002.12:c191015197-191014197	132	143	+	13.4889	1.34e-05	0.0261	TGAGGGAGAAGG
ATF5	database	NC_000002.12:c191015197-191014197	132	143	+	13.4848	1.34e-05	0.026	TGAGGGAGAAGG
ATF5	database	NC_000002.12:c191015197-191014197	132	142	-	13.0674	2.03e-05	0.0396	CTTCTCCCTCA
ATF5	database	NC_000002.12:c191015197-191014197	529	540	+	11.6	4.57e-05	0.0444	CAAGGAAGAAAC
ATF5	database	NC_000002.12:c191015197-191014197	529	540	+	11.596	4.58e-05	0.0445	CAAGGAAGAAAC
ATF7	database	NC_000002.12:c191015197-191014197	360	373	+	9.83673	3.61e-05	0.0373	GGGTGAGGTCATCA
ATF7	database	NC_000002.12:c191015197-191014197	360	373	-	9.73469	3.77e-05	0.0373	TGATGACCTCACCC
BACH2	hTFtarget	NC_000002.12:c191015197-191014197	601	612	-	12.9481	1.96e-05	0.0368	TTTCTGTTTTTC
BACH2	hTFtarget	NC_000002.12:c191015197-191014197	344	355	-	11.9091	4.27e-05	0.0401	CTTCAGTTTCCT
BARHL1	hTFtarget	NC_000002.12:c191015197-191014197	363	383	+	11.2237	2.56e-05	0.0451	TGAGGTCATCACAGCACAGCG
BARX2	hTFtarget	NC_000002.12:c191015197-191014197	884	895	+	13.5143	1.47e-05	0.0174	CGTGGGCGGAGC
BARX2	hTFtarget	NC_000002.12:c191015197-191014197	966	980	-	13.3143	1.78e-05	0.0345	CCCCACCAATCACCG
BARX2	hTFtarget	NC_000002.12:c191015197-191014197	909	920	+	13.1429	1.91e-05	0.0174	GGGAGGCGGTGG
BARX2	hTFtarget	NC_000002.12:c191015197-191014197	976	987	+	12.1286	3.68e-05	0.0224	TGGGGGCGGAAG
BARX2	hTFtarget	NC_000002.12:c191015197-191014197	939	953	-	12.1	4.27e-05	0.0414	CTCAGCCAATTAGAC
BATF3	database	NC_000002.12:c191015197-191014197	360	373	+	9.03061	1.09e-05	0.0136	GGGTGAGGTCATCA
BATF3	database	NC_000002.12:c191015197-191014197	360	373	-	8.31633	1.41e-05	0.0136	TGATGACCTCACCC
BATF3	database	NC_000002.12:c191015197-191014197	668	681	-	3.34694	7.12e-05	0.0363	TGGCGACGTCGTCA
BATF3	database	NC_000002.12:c191015197-191014197	668	681	+	3.17347	7.52e-05	0.0363	TGACGACGTCGCCA
BCL6	hTFtarget	NC_000002.12:c191015197-191014197	274	285	+	15.7368	1.69e-06	0.00326	GGGAGTTGTAGG
BCL6	hTFtarget	NC_000002.12:c191015197-191014197	795	810	+	13.3816	3.96e-06	0.00617	ACGCCAGTTCCCAGCG
BCL6	hTFtarget	NC_000002.12:c191015197-191014197	270	285	-	12.2105	6.44e-06	0.00617	CCTACAACTCCCACTT
BCL6	hTFtarget	NC_000002.12:c191015197-191014197	978	986	+	12.4605	3.87e-05	0.0474	GGGGCGGAA
BCL6	hTFtarget	NC_000002.12:c191015197-191014197	981	989	+	11.4474	5.3e-05	0.0474	GCGGAAGGG
BCL6	hTFtarget	NC_000002.12:c191015197-191014197	973	988	-	5.36842	7.33e-05	0.0468	CCTTCCGCCCCCACCA
BCOR	hTFtarget	NC_000002.12:c191015197-191014197	795	810	+	13.2237	6.9e-06	0.0134	ACGCCAGTTCCCAGCG
BCOR	hTFtarget	NC_000002.12:c191015197-191014197	270	285	-	9.75	3.31e-05	0.032	CCTACAACTCCCACTT
BHLHE40	hTFtarget	NC_000002.12:c191015197-191014197	886	897	-	15	5.15e-06	0.00835	CTGCTCCGCCCA
BHLHE40	hTFtarget	NC_000002.12:c191015197-191014197	881	895	-	14.0395	6.05e-06	0.0104	GCTCCGCCCACGCGC
BHLHE40	hTFtarget	NC_000002.12:c191015197-191014197	978	989	-	13.9605	8.32e-06	0.0121	CCCTTCCGCCCC
BHLHE40	hTFtarget	NC_000002.12:c191015197-191014197	978	989	-	13.9868	9.41e-06	0.00835	CCCTTCCGCCCC
BHLHE40	hTFtarget	NC_000002.12:c191015197-191014197	886	897	-	13.0132	1.35e-05	0.0121	CTGCTCCGCCCA
BHLHE40	hTFtarget	NC_000002.12:c191015197-191014197	909	923	-	12.3158	1.51e-05	0.013	GCGCCACCGCCTCCC
BHLHE40	hTFtarget	NC_000002.12:c191015197-191014197	983	997	-	10.0263	4.42e-05	0.0171	GCCCGGCCCCCTTCC
BHLHE40	hTFtarget	NC_000002.12:c191015197-191014197	988	999	-	10.2763	5.41e-05	0.032	GCGCCCGGCCCC
BHLHE40	hTFtarget	NC_000002.12:c191015197-191014197	973	987	-	9.5	5.56e-05	0.0171	CTTCCGCCCCCACCA
BHLHE40	hTFtarget	NC_000002.12:c191015197-191014197	977	991	-	9.34211	5.94e-05	0.0171	CCCCCTTCCGCCCCC
BHLHE40	hTFtarget	NC_000002.12:c191015197-191014197	903	917	-	9.32895	5.98e-05	0.0171	CCGCCTCCCTCTGCG
BHLHE40	hTFtarget	NC_000002.12:c191015197-191014197	906	920	-	8.47368	8.52e-05	0.0209	CCACCGCCTCCCTCT
BMI1	hTFtarget	NC_000002.12:c191015197-191014197	839	860	-	20.987	7.79e-09	1.22e-05	CCGGCGGGGGCCGCCGGCTGGG
BMI1	hTFtarget	NC_000002.12:c191015197-191014197	888	909	+	19.0779	8.12e-08	6.34e-05	GGCGGAGCAGCGGCCCGCAGAG
BMI1	hTFtarget	NC_000002.12:c191015197-191014197	974	995	+	17.6623	3.54e-07	0.000184	GGTGGGGGCGGAAGGGGGCCGG
BMI1	hTFtarget	NC_000002.12:c191015197-191014197	977	998	+	15.2857	2.89e-06	0.00113	GGGGGCGGAAGGGGGCCGGGCG
BMI1	hTFtarget	NC_000002.12:c191015197-191014197	847	868	+	14.7273	4.48e-06	0.0014	GCGGCCCCCGCCGGAAGCCGGC
BMI1	hTFtarget	NC_000002.12:c191015197-191014197	978	999	+	14.3766	5.85e-06	0.00152	GGGGCGGAAGGGGGCCGGGCGC
BMI1	hTFtarget	NC_000002.12:c191015197-191014197	975	996	+	13.8831	8.41e-06	0.00179	GTGGGGGCGGAAGGGGGCCGGG
BMI1	hTFtarget	NC_000002.12:c191015197-191014197	846	867	-	13.7662	9.15e-06	0.00179	CCGGCTTCCGGCGGGGGCCGCC
BMI1	hTFtarget	NC_000002.12:c191015197-191014197	894	915	+	13	1.56e-05	0.00271	GCAGCGGCCCGCAGAGGGAGGC
BMI1	hTFtarget	NC_000002.12:c191015197-191014197	898	919	+	12.7662	1.83e-05	0.00285	CGGCCCGCAGAGGGAGGCGGTG
BMI1	hTFtarget	NC_000002.12:c191015197-191014197	907	928	+	12.3377	2.42e-05	0.00344	GAGGGAGGCGGTGGCGCCCACG
BMI1	hTFtarget	NC_000002.12:c191015197-191014197	901	922	+	12.1299	2.77e-05	0.0036	CCCGCAGAGGGAGGCGGTGGCG
BMI1	hTFtarget	NC_000002.12:c191015197-191014197	904	925	+	11.6494	3.74e-05	0.0045	GCAGAGGGAGGCGGTGGCGCCC
BMI1	hTFtarget	NC_000002.12:c191015197-191014197	845	866	-	11.1039	5.21e-05	0.00582	CGGCTTCCGGCGGGGGCCGCCG
BMI1	hTFtarget	NC_000002.12:c191015197-191014197	976	997	+	10.5195	7.34e-05	0.00764	TGGGGGCGGAAGGGGGCCGGGC
BMI1	hTFtarget	NC_000002.12:c191015197-191014197	840	861	+	10.2078	8.76e-05	0.00854	CCAGCCGGCGGCCCCCGCCGGA
BMI1	hTFtarget	NC_000002.12:c191015197-191014197	877	898	-	10.039	9.62e-05	0.00884	GCTGCTCCGCCCACGCGCTGGG
BRCA1	hTFtarget	NC_000002.12:c191015197-191014197	884	895	-	15.4737	3.41e-06	0.00622	GCTCCGCCCACG
BRCA1	hTFtarget	NC_000002.12:c191015197-191014197	856	866	-	14.6053	6.2e-06	0.0119	CGGCTTCCGGC
BRCA1	hTFtarget	NC_000002.12:c191015197-191014197	980	990	-	12.3947	3.48e-05	0.0335	CCCCTTCCGCC
BRCA1	hTFtarget	NC_000002.12:c191015197-191014197	909	920	-	11.3684	3.65e-05	0.0333	CCACCGCCTCCC
BRCA1	hTFtarget	NC_000002.12:c191015197-191014197	976	987	-	9.85526	7.15e-05	0.0436	CTTCCGCCCCCA
BRD3	hTFtarget	NC_000002.12:c191015197-191014197	876	891	+	11.5395	2.4e-05	0.0407	CCCCAGCGCGTGGGCG
BRD4	hTFtarget	NC_000002.12:c191015197-191014197	846	870	-	23.6579	6.39e-09	9.51e-06	CCGCCGGCTTCCGGCGGGGGCCGCC
BRD4	hTFtarget	NC_000002.12:c191015197-191014197	975	999	-	18.7895	2.3e-07	0.000171	GCGCCCGGCCCCCTTCCGCCCCCAC
BRD4	hTFtarget	NC_000002.12:c191015197-191014197	845	860	+	16.6053	1.18e-06	0.00207	CGGCGGCCCCCGCCGG
BRD4	hTFtarget	NC_000002.12:c191015197-191014197	975	996	-	16.1558	1.44e-06	0.0025	CCCGGCCCCCTTCCGCCCCCAC
BRD4	hTFtarget	NC_000002.12:c191015197-191014197	974	989	-	16.0526	1.73e-06	0.00284	CCCTTCCGCCCCCACC
BRD4	hTFtarget	NC_000002.12:c191015197-191014197	899	923	-	14.6184	2.72e-06	0.000978	GCGCCACCGCCTCCCTCTGCGGGCC
BRD4	hTFtarget	NC_000002.12:c191015197-191014197	876	900	-	14.3553	3.13e-06	0.000978	CCGCTGCTCCGCCCACGCGCTGGGG
BRD4	hTFtarget	NC_000002.12:c191015197-191014197	886	910	-	14.2632	3.29e-06	0.000978	CCTCTGCGGGCCGCTGCTCCGCCCA
BRD4	hTFtarget	NC_000002.12:c191015197-191014197	844	868	+	13.8421	4.1e-06	0.00102	CCGGCGGCCCCCGCCGGAAGCCGGC
BRD4	hTFtarget	NC_000002.12:c191015197-191014197	854	865	-	14.75	4.61e-06	0.00856	GGCTTCCGGCGG
BRD4	hTFtarget	NC_000002.12:c191015197-191014197	901	916	-	14.25	5.43e-06	0.00304	CGCCTCCCTCTGCGGG
BRD4	hTFtarget	NC_000002.12:c191015197-191014197	907	922	-	14.2105	5.56e-06	0.00304	CGCCACCGCCTCCCTC
BRD4	hTFtarget	NC_000002.12:c191015197-191014197	846	867	+	13.7013	5.88e-06	0.00695	GGCGGCCCCCGCCGGAAGCCGG
BRD4	hTFtarget	NC_000002.12:c191015197-191014197	602	613	+	14.5395	5.93e-06	0.0115	AAAAACAGAAAA
BRD4	hTFtarget	NC_000002.12:c191015197-191014197	826	850	-	13.0789	6.07e-06	0.00115	CCGCCGGCTGGGTGAGCTGCAGCCC
BRD4	hTFtarget	NC_000002.12:c191015197-191014197	968	989	-	14.2208	6.07e-06	0.00528	CCCTTCCGCCCCCACCAATCAC
BRD4	hTFtarget	NC_000002.12:c191015197-191014197	974	998	-	12.9474	6.49e-06	0.00115	CGCCCGGCCCCCTTCCGCCCCCACC
BRD4	hTFtarget	NC_000002.12:c191015197-191014197	88	96	+	14.4605	7.34e-06	0.014	AGGAGGAAG
BRD4	hTFtarget	NC_000002.12:c191015197-191014197	975	990	-	13.6579	7.67e-06	0.00315	CCCCTTCCGCCCCCAC
BRD4	hTFtarget	NC_000002.12:c191015197-191014197	893	917	-	12.5921	7.74e-06	0.00115	CCGCCTCCCTCTGCGGGCCGCTGCT
BRD4	hTFtarget	NC_000002.12:c191015197-191014197	845	869	+	12.4079	8.48e-06	0.00115	CGGCGGCCCCCGCCGGAAGCCGGCG
BRD4	hTFtarget	NC_000002.12:c191015197-191014197	901	916	-	13.0658	8.86e-06	0.00773	CGCCTCCCTCTGCGGG
BRD4	hTFtarget	NC_000002.12:c191015197-191014197	890	914	-	12.2895	8.98e-06	0.00115	CCTCCCTCTGCGGGCCGCTGCTCCG
BRD4	hTFtarget	NC_000002.12:c191015197-191014197	845	869	-	12.2237	9.27e-06	0.00115	CGCCGGCTTCCGGCGGGGGCCGCCG
BRD4	hTFtarget	NC_000002.12:c191015197-191014197	845	860	+	13.6579	9.66e-06	0.00554	CGGCGGCCCCCGCCGG
BRD4	hTFtarget	NC_000002.12:c191015197-191014197	459	470	-	13.9605	1.02e-05	0.00781	GCCTCCACCTCC
BRD4	hTFtarget	NC_000002.12:c191015197-191014197	857	872	-	13.5263	1.04e-05	0.00554	TTCCGCCGGCTTCCGG
BRD4	hTFtarget	NC_000002.12:c191015197-191014197	901	916	-	13.5132	1.05e-05	0.00554	CGCCTCCCTCTGCGGG
BRD4	hTFtarget	NC_000002.12:c191015197-191014197	910	921	-	13.8947	1.06e-05	0.00781	GCCACCGCCTCC
BRD4	hTFtarget	NC_000002.12:c191015197-191014197	895	916	+	12.4545	1.14e-05	0.00695	CAGCGGCCCGCAGAGGGAGGCG
BRD4	hTFtarget	NC_000002.12:c191015197-191014197	896	920	-	11.6447	1.23e-05	0.0014	CCACCGCCTCCCTCTGCGGGCCGCT
BRD4	hTFtarget	NC_000002.12:c191015197-191014197	834	858	+	11.2895	1.45e-05	0.00154	GCTCACCCAGCCGGCGGCCCCCGCC
BRD4	hTFtarget	NC_000002.12:c191015197-191014197	977	988	-	13.3947	1.48e-05	0.00781	CCTTCCGCCCCC
BRD4	hTFtarget	NC_000002.12:c191015197-191014197	491	499	+	12.9286	1.67e-05	0.0321	GGCAGGAAA
BRD4	hTFtarget	NC_000002.12:c191015197-191014197	837	858	-	11.6883	1.69e-05	0.00695	GGCGGGGGCCGCCGGCTGGGTG
BRD4	hTFtarget	NC_000002.12:c191015197-191014197	980	991	-	13.1447	1.76e-05	0.00781	CCCCCTTCCGCC
BRD4	hTFtarget	NC_000002.12:c191015197-191014197	839	863	-	10.8026	1.82e-05	0.00176	CTTCCGGCGGGGGCCGCCGGCTGGG
BRD4	hTFtarget	NC_000002.12:c191015197-191014197	910	925	-	12.5526	1.83e-05	0.00583	GGGCGCCACCGCCTCC
BRD4	hTFtarget	NC_000002.12:c191015197-191014197	840	855	-	12.5395	1.85e-05	0.00583	GGGGGCCGCCGGCTGG
BRD4	hTFtarget	NC_000002.12:c191015197-191014197	880	904	-	10.6447	1.95e-05	0.00176	CGGGCCGCTGCTCCGCCCACGCGCT
BRD4	hTFtarget	NC_000002.12:c191015197-191014197	913	934	+	11.3377	2.01e-05	0.00695	GGCGGTGGCGCCCACGGAACAG
BRD4	hTFtarget	NC_000002.12:c191015197-191014197	898	922	+	10.5789	2.01e-05	0.00176	CGGCCCGCAGAGGGAGGCGGTGGCG
BRD4	hTFtarget	NC_000002.12:c191015197-191014197	893	914	+	11.0649	2.29e-05	0.00695	AGCAGCGGCCCGCAGAGGGAGG
BRD4	hTFtarget	NC_000002.12:c191015197-191014197	34	55	+	11.9487	3.09e-05	0.0179	AGAAGGAGGCAGCAGAAGAGAT
BRD4	hTFtarget	NC_000002.12:c191015197-191014197	590	611	+	11.9231	3.14e-05	0.0179	AAGTAAAGTGAGAAAAACAGAA
BRD4	hTFtarget	NC_000002.12:c191015197-191014197	592	613	+	11.9231	3.14e-05	0.0179	GTAAAGTGAGAAAAACAGAAAA
BRD4	hTFtarget	NC_000002.12:c191015197-191014197	837	852	-	11.4211	3.38e-05	0.00888	GGCCGCCGGCTGGGTG
BRD4	hTFtarget	NC_000002.12:c191015197-191014197	854	869	-	10.2763	3.41e-05	0.0159	CGCCGGCTTCCGGCGG
BRD4	hTFtarget	NC_000002.12:c191015197-191014197	832	847	+	10.1316	3.64e-05	0.0159	CAGCTCACCCAGCCGG
BRD4	hTFtarget	NC_000002.12:c191015197-191014197	88	96	+	12.2368	3.77e-05	0.0454	AGGAGGAAG
BRD4	hTFtarget	NC_000002.12:c191015197-191014197	594	615	+	11.5256	3.98e-05	0.0179	AAAGTGAGAAAAACAGAAAAGC
BRD4	hTFtarget	NC_000002.12:c191015197-191014197	127	142	-	10.6053	4.01e-05	0.0132	CTTCTCCCTCACCTCG
BRD4	hTFtarget	NC_000002.12:c191015197-191014197	478	502	+	10.8312	4.38e-05	0.0334	AAAGAATGCCAGAGGCAGGAAAAAG
BRD4	hTFtarget	NC_000002.12:c191015197-191014197	855	863	+	11.8289	5.22e-05	0.0454	CGCCGGAAG
BRD4	hTFtarget	NC_000002.12:c191015197-191014197	35	46	-	10.6974	6.61e-05	0.0235	GCTGCCTCCTTC
BRD4	hTFtarget	NC_000002.12:c191015197-191014197	44	65	-	10.3636	6.9e-05	0.0274	ACTCTGCTCCATCTCTTCTGCT
BRD4	hTFtarget	NC_000002.12:c191015197-191014197	491	499	+	11.5789	7.1e-05	0.0454	GGCAGGAAA
BRD4	hTFtarget	NC_000002.12:c191015197-191014197	39	60	-	10.2727	7.26e-05	0.0274	GCTCCATCTCTTCTGCTGCCTC
BRD4	hTFtarget	NC_000002.12:c191015197-191014197	490	511	+	10.3846	7.57e-05	0.0273	AGGCAGGAAAAAGCAAGAAGGA
BRD4	hTFtarget	NC_000002.12:c191015197-191014197	897	921	-	9.57895	3.14e-05	0.00257	GCCACCGCCTCCCTCTGCGGGCCGC
BRD4	hTFtarget	NC_000002.12:c191015197-191014197	843	867	-	9.47368	3.28e-05	0.00257	CCGGCTTCCGGCGGGGGCCGCCGGC
BRD4	hTFtarget	NC_000002.12:c191015197-191014197	881	902	-	9.94805	3.87e-05	0.00928	GGCCGCTGCTCCGCCCACGCGC
BRD4	hTFtarget	NC_000002.12:c191015197-191014197	908	932	-	9.07895	3.89e-05	0.00279	GTTCCGTGGGCGCCACCGCCTCCCT
BRD4	hTFtarget	NC_000002.12:c191015197-191014197	960	984	-	9.05263	3.94e-05	0.00279	CCGCCCCCACCAATCACCGGGCGGC
BRD4	hTFtarget	NC_000002.12:c191015197-191014197	842	866	-	8.78947	4.4e-05	0.00294	CGGCTTCCGGCGGGGGCCGCCGGCT
BRD4	hTFtarget	NC_000002.12:c191015197-191014197	881	905	-	8.71053	4.55e-05	0.00294	GCGGGCCGCTGCTCCGCCCACGCGC
BRD4	hTFtarget	NC_000002.12:c191015197-191014197	834	855	-	9.51948	4.7e-05	0.00928	GGGGGCCGCCGGCTGGGTGAGC
BRD4	hTFtarget	NC_000002.12:c191015197-191014197	974	995	+	9.42857	4.9e-05	0.00928	GGTGGGGGCGGAAGGGGGCCGG
BRD4	hTFtarget	NC_000002.12:c191015197-191014197	883	907	-	8.51316	4.94e-05	0.00306	CTGCGGGCCGCTGCTCCGCCCACGC
BRD4	hTFtarget	NC_000002.12:c191015197-191014197	889	913	-	8.30263	5.39e-05	0.00321	CTCCCTCTGCGGGCCGCTGCTCCGC
BRD4	hTFtarget	NC_000002.12:c191015197-191014197	837	861	+	7.96053	6.21e-05	0.00321	CACCCAGCCGGCGGCCCCCGCCGGA
BRD4	hTFtarget	NC_000002.12:c191015197-191014197	29	44	-	8.90789	6.21e-05	0.0217	TGCCTCCTTCTGCAGT
BRD4	hTFtarget	NC_000002.12:c191015197-191014197	877	901	+	7.94737	6.24e-05	0.00321	CCCAGCGCGTGGGCGGAGCAGCGGC
BRD4	hTFtarget	NC_000002.12:c191015197-191014197	828	852	+	7.92105	6.31e-05	0.00321	GCTGCAGCTCACCCAGCCGGCGGCC
BRD4	hTFtarget	NC_000002.12:c191015197-191014197	839	863	+	7.88158	6.41e-05	0.00321	CCCAGCCGGCGGCCCCCGCCGGAAG
BRD4	hTFtarget	NC_000002.12:c191015197-191014197	970	994	-	7.85526	6.48e-05	0.00321	CGGCCCCCTTCCGCCCCCACCAATC
BRD4	hTFtarget	NC_000002.12:c191015197-191014197	973	994	+	8.74026	6.62e-05	0.0102	TGGTGGGGGCGGAAGGGGGCCG
BRD4	hTFtarget	NC_000002.12:c191015197-191014197	975	996	+	8.7013	6.73e-05	0.0102	GTGGGGGCGGAAGGGGGCCGGG
BRD4	hTFtarget	NC_000002.12:c191015197-191014197	882	897	-	9.5	6.9e-05	0.0189	CTGCTCCGCCCACGCG
BRD4	hTFtarget	NC_000002.12:c191015197-191014197	40	64	+	9.81818	7.01e-05	0.0334	AGGCAGCAGAAGAGATGGAGCAGAG
BRD4	hTFtarget	NC_000002.12:c191015197-191014197	835	859	-	7.64474	7.06e-05	0.00339	CGGCGGGGGCCGCCGGCTGGGTGAG
BRD4	hTFtarget	NC_000002.12:c191015197-191014197	981	996	-	9.85526	7.36e-05	0.0166	CCCGGCCCCCTTCCGC
BRD4	hTFtarget	NC_000002.12:c191015197-191014197	34	58	+	9.7013	7.38e-05	0.0334	AGAAGGAGGCAGCAGAAGAGATGGA
BRD4	hTFtarget	NC_000002.12:c191015197-191014197	488	512	+	9.62338	7.64e-05	0.0334	AGAGGCAGGAAAAAGCAAGAAGGAT
BRD4	hTFtarget	NC_000002.12:c191015197-191014197	892	916	-	7.39474	7.8e-05	0.00363	CGCCTCCCTCTGCGGGCCGCTGCTC
BRD4	hTFtarget	NC_000002.12:c191015197-191014197	956	971	+	8.09211	8.71e-05	0.0253	CGGAGCCGCCCGGTGA
BRD4	hTFtarget	NC_000002.12:c191015197-191014197	907	928	-	9.90909	8.88e-05	0.0274	CGTGGGCGCCACCGCCTCCCTC
BRD4	hTFtarget	NC_000002.12:c191015197-191014197	480	504	+	9.20779	9.16e-05	0.0334	AGAATGCCAGAGGCAGGAAAAAGCA
BRD4	hTFtarget	NC_000002.12:c191015197-191014197	913	924	-	9.98684	9.33e-05	0.0276	GGCGCCACCGCC
BRD4	hTFtarget	NC_000002.12:c191015197-191014197	489	510	-	9.79221	9.46e-05	0.0274	CCTTCTTGCTTTTTCCTGCCTC
BRD4	hTFtarget	NC_000002.12:c191015197-191014197	914	938	-	6.81579	9.8e-05	0.00442	GCGGCTGTTCCGTGGGCGCCACCGC
BRD7	hTFtarget	NC_000002.12:c191015197-191014197	906	927	+	14.0128	5.39e-06	0.00872	AGAGGGAGGCGGTGGCGCCCAC
BRD7	hTFtarget	NC_000002.12:c191015197-191014197	902	923	+	10.6667	2.49e-05	0.0199	CCGCAGAGGGAGGCGGTGGCGC
BRD7	hTFtarget	NC_000002.12:c191015197-191014197	908	929	+	9.69231	3.68e-05	0.0199	AGGGAGGCGGTGGCGCCCACGG
BSX	database	NC_000002.12:c191015197-191014197	941	948	+	10.5644	1.79e-05	0.0355	CTAATTGG
BTAF1	hTFtarget	NC_000002.12:c191015197-191014197	975	999	-	19.9079	2.44e-08	3.98e-05	GCGCCCGGCCCCCTTCCGCCCCCAC
BTAF1	hTFtarget	NC_000002.12:c191015197-191014197	976	1000	-	14.2632	3.08e-07	0.000251	GGCGCCCGGCCCCCTTCCGCCCCCA
BTAF1	hTFtarget	NC_000002.12:c191015197-191014197	909	920	+	15.5395	3.77e-06	0.0069	GGGAGGCGGTGG
BTAF1	hTFtarget	NC_000002.12:c191015197-191014197	884	895	+	13.75	1.28e-05	0.0117	CGTGGGCGGAGC
BTAF1	hTFtarget	NC_000002.12:c191015197-191014197	976	987	+	12.5132	2.61e-05	0.016	TGGGGGCGGAAG
BTAF1	hTFtarget	NC_000002.12:c191015197-191014197	972	996	-	9.93421	1.68e-06	0.000695	CCCGGCCCCCTTCCGCCCCCACCAA
BTAF1	hTFtarget	NC_000002.12:c191015197-191014197	967	991	-	9.89474	1.71e-06	0.000695	CCCCCTTCCGCCCCCACCAATCACC
BTAF1	hTFtarget	NC_000002.12:c191015197-191014197	971	995	-	8.47368	2.86e-06	0.000931	CCGGCCCCCTTCCGCCCCCACCAAT
BTAF1	hTFtarget	NC_000002.12:c191015197-191014197	831	855	+	2.02632	2.36e-05	0.00572	GCAGCTCACCCAGCCGGCGGCCCCC
BTAF1	hTFtarget	NC_000002.12:c191015197-191014197	834	858	+	1.61842	2.67e-05	0.00572	GCTCACCCAGCCGGCGGCCCCCGCC
BTAF1	hTFtarget	NC_000002.12:c191015197-191014197	974	998	-	1.44737	2.81e-05	0.00572	CGCCCGGCCCCCTTCCGCCCCCACC
BTAF1	hTFtarget	NC_000002.12:c191015197-191014197	899	923	-	0.736842	3.47e-05	0.00607	GCGCCACCGCCTCCCTCTGCGGGCC
BTAF1	hTFtarget	NC_000002.12:c191015197-191014197	903	927	-	0.486842	3.73e-05	0.00607	GTGGGCGCCACCGCCTCCCTCTGCG
BTAF1	hTFtarget	NC_000002.12:c191015197-191014197	886	910	-	-2.17105	7.86e-05	0.0116	CCTCTGCGGGCCGCTGCTCCGCCCA
C17orf96	hTFtarget	NC_000002.12:c191015197-191014197	968	992	+	13.8228	8.36e-06	0.00879	GTGATTGGTGGGGGCGGAAGGGGGC
C17orf96	hTFtarget	NC_000002.12:c191015197-191014197	121	145	+	13.557	1.02e-05	0.00879	GTGTTGCGAGGTGAGGGAGAAGGCA
CAMTA2	hTFtarget	NC_000002.12:c191015197-191014197	636	644	+	13.1579	2.23e-05	0.044	CGGAGGTCA
CASP8AP2	hTFtarget	NC_000002.12:c191015197-191014197	879	894	-	14.1447	6.11e-06	0.00949	CTCCGCCCACGCGCTG
CASP8AP2	hTFtarget	NC_000002.12:c191015197-191014197	951	966	+	11.1316	2.82e-05	0.0219	GAGCGCGGAGCCGCCC
CASP8AP2	hTFtarget	NC_000002.12:c191015197-191014197	986	1001	+	9.97368	4.72e-05	0.0245	AGGGGGCCGGGCGCCA
CBFB	hTFtarget	NC_000002.12:c191015197-191014197	898	922	+	23.9474	6.22e-09	1.02e-05	CGGCCCGCAGAGGGAGGCGGTGGCG
CBFB	hTFtarget	NC_000002.12:c191015197-191014197	977	991	-	18.0921	2.09e-07	0.00038	CCCCCTTCCGCCCCC
CBFB	hTFtarget	NC_000002.12:c191015197-191014197	839	863	-	16.7237	5.46e-07	0.000448	CTTCCGGCGGGGGCCGCCGGCTGGG
CBFB	hTFtarget	NC_000002.12:c191015197-191014197	979	990	-	15.6974	2.32e-06	0.00352	CCCCTTCCGCCC
CBFB	hTFtarget	NC_000002.12:c191015197-191014197	855	866	-	15.0921	3.91e-06	0.00352	CGGCTTCCGGCG
CBFB	hTFtarget	NC_000002.12:c191015197-191014197	901	925	+	12.6842	3.99e-06	0.00218	CCCGCAGAGGGAGGCGGTGGCGCCC
CBFB	hTFtarget	NC_000002.12:c191015197-191014197	826	850	-	10.1711	1.19e-05	0.00488	CCGCCGGCTGGGTGAGCTGCAGCCC
CBFB	hTFtarget	NC_000002.12:c191015197-191014197	908	929	+	11.1974	1.26e-05	0.0122	AGGGAGGCGGTGGCGCCCACGG
CBFB	hTFtarget	NC_000002.12:c191015197-191014197	911	932	+	10.3421	1.88e-05	0.0122	GAGGCGGTGGCGCCCACGGAAC
CBFB	hTFtarget	NC_000002.12:c191015197-191014197	883	904	+	10.1053	2.1e-05	0.0122	GCGTGGGCGGAGCAGCGGCCCG
CBFB	hTFtarget	NC_000002.12:c191015197-191014197	853	867	-	12.7237	2.25e-05	0.0205	CCGGCTTCCGGCGGG
CBFB	hTFtarget	NC_000002.12:c191015197-191014197	489	503	-	11.4737	4.77e-05	0.029	GCTTTTTCCTGCCTC
CBFB	hTFtarget	NC_000002.12:c191015197-191014197	863	877	-	10.4605	8.19e-05	0.0373	GGTATTTCCGCCGGC
CBFB	hTFtarget	NC_000002.12:c191015197-191014197	851	875	+	4.71053	9.47e-05	0.031	CCCCCGCCGGAAGCCGGCGGAAATA
CBX4	hTFtarget	NC_000002.12:c191015197-191014197	259	270	+	12.8816	2.18e-05	0.0384	AGTGGAGAGGCA
CDK7	hTFtarget	NC_000002.12:c191015197-191014197	845	860	+	17.8158	5.43e-07	0.000831	CGGCGGCCCCCGCCGG
CDK7	hTFtarget	NC_000002.12:c191015197-191014197	840	860	-	17.1558	7.5e-07	0.00107	CCGGCGGGGGCCGCCGGCTGG
CDK7	hTFtarget	NC_000002.12:c191015197-191014197	834	854	+	16.1299	1.51e-06	0.00107	GCTCACCCAGCCGGCGGCCCC
CDK7	hTFtarget	NC_000002.12:c191015197-191014197	971	991	-	15.6104	2.12e-06	0.00107	CCCCCTTCCGCCCCCACCAAT
CDK7	hTFtarget	NC_000002.12:c191015197-191014197	844	864	+	14.2727	4.86e-06	0.00185	CCGGCGGCCCCCGCCGGAAGC
CDK7	hTFtarget	NC_000002.12:c191015197-191014197	885	900	-	14.3289	5.64e-06	0.00343	CCGCTGCTCCGCCCAC
CDK7	hTFtarget	NC_000002.12:c191015197-191014197	844	859	-	13.8026	7.67e-06	0.00343	CGGCGGGGGCCGCCGG
CDK7	hTFtarget	NC_000002.12:c191015197-191014197	910	930	-	13.3117	8.54e-06	0.00215	TCCGTGGGCGCCACCGCCTCC
CDK7	hTFtarget	NC_000002.12:c191015197-191014197	907	927	-	13.2468	8.87e-06	0.00215	GTGGGCGCCACCGCCTCCCTC
CDK7	hTFtarget	NC_000002.12:c191015197-191014197	848	863	+	13.5263	8.98e-06	0.00343	CGGCCCCCGCCGGAAG
CDK7	hTFtarget	NC_000002.12:c191015197-191014197	897	917	-	12.987	1.03e-05	0.00215	CCGCCTCCCTCTGCGGGCCGC
CDK7	hTFtarget	NC_000002.12:c191015197-191014197	840	860	+	12.8182	1.13e-05	0.00215	CCAGCCGGCGGCCCCCGCCGG
CDK7	hTFtarget	NC_000002.12:c191015197-191014197	884	904	-	12.5195	1.33e-05	0.00225	CGGGCCGCTGCTCCGCCCACG
CDK7	hTFtarget	NC_000002.12:c191015197-191014197	979	994	-	12.6447	1.45e-05	0.00445	CGGCCCCCTTCCGCCC
CDK7	hTFtarget	NC_000002.12:c191015197-191014197	846	866	-	11.8571	1.91e-05	0.0029	CGGCTTCCGGCGGGGGCCGCC
CDK7	hTFtarget	NC_000002.12:c191015197-191014197	841	856	+	11.9211	2.11e-05	0.00525	CAGCCGGCGGCCCCCG
CDK7	hTFtarget	NC_000002.12:c191015197-191014197	837	857	-	11.5455	2.25e-05	0.0031	GCGGGGGCCGCCGGCTGGGTG
CDK7	hTFtarget	NC_000002.12:c191015197-191014197	948	963	-	11.6316	2.45e-05	0.00525	CGGCTCCGCGCTCAGC
CDK7	hTFtarget	NC_000002.12:c191015197-191014197	847	867	-	11.026	2.94e-05	0.0036	CCGGCTTCCGGCGGGGGCCGC
CDK7	hTFtarget	NC_000002.12:c191015197-191014197	895	910	-	11.25	2.95e-05	0.00525	CCTCTGCGGGCCGCTG
CDK7	hTFtarget	NC_000002.12:c191015197-191014197	977	997	-	10.9351	3.08e-05	0.0036	GCCCGGCCCCCTTCCGCCCCC
CDK7	hTFtarget	NC_000002.12:c191015197-191014197	844	859	+	11.1579	3.09e-05	0.00525	CCGGCGGCCCCCGCCG
CDK7	hTFtarget	NC_000002.12:c191015197-191014197	891	911	-	10.7013	3.46e-05	0.00376	CCCTCTGCGGGCCGCTGCTCC
CDK7	hTFtarget	NC_000002.12:c191015197-191014197	843	863	-	10.3506	4.12e-05	0.00418	CTTCCGGCGGGGGCCGCCGGC
CDK7	hTFtarget	NC_000002.12:c191015197-191014197	974	994	-	10.0909	4.68e-05	0.00445	CGGCCCCCTTCCGCCCCCACC
CDK7	hTFtarget	NC_000002.12:c191015197-191014197	838	858	+	9.62338	5.87e-05	0.00525	ACCCAGCCGGCGGCCCCCGCC
CDK7	hTFtarget	NC_000002.12:c191015197-191014197	901	921	-	9.23377	7.05e-05	0.00571	GCCACCGCCTCCCTCTGCGGG
CDK7	hTFtarget	NC_000002.12:c191015197-191014197	980	1000	-	9.03896	7.72e-05	0.00571	GGCGCCCGGCCCCCTTCCGCC
CDK7	hTFtarget	NC_000002.12:c191015197-191014197	881	901	-	8.94805	8.05e-05	0.00571	GCCGCTGCTCCGCCCACGCGC
CDK7	hTFtarget	NC_000002.12:c191015197-191014197	902	917	-	8.90789	8.51e-05	0.0126	CCGCCTCCCTCTGCGG
CDK7	hTFtarget	NC_000002.12:c191015197-191014197	975	995	-	8.76623	8.75e-05	0.00571	CCGGCCCCCTTCCGCCCCCAC
CDK7	hTFtarget	NC_000002.12:c191015197-191014197	894	914	-	8.72727	8.91e-05	0.00571	CCTCCCTCTGCGGGCCGCTGC
CDK7	hTFtarget	NC_000002.12:c191015197-191014197	916	936	-	8.71429	8.96e-05	0.00571	GGCTGTTCCGTGGGCGCCACC
CDK7	hTFtarget	NC_000002.12:c191015197-191014197	841	856	-	8.76316	9.04e-05	0.0126	CGGGGGCCGCCGGCTG
CDK7	hTFtarget	NC_000002.12:c191015197-191014197	891	911	+	8.67532	9.12e-05	0.00571	GGAGCAGCGGCCCGCAGAGGG
CDK7	hTFtarget	NC_000002.12:c191015197-191014197	850	870	-	8.61039	9.39e-05	0.00571	CCGCCGGCTTCCGGCGGGGGC
CDK8	hTFtarget	NC_000002.12:c191015197-191014197	973	997	-	16.8831	8.88e-07	0.000843	GCCCGGCCCCCTTCCGCCCCCACCA
CDK8	hTFtarget	NC_000002.12:c191015197-191014197	976	1000	-	16.039	1.64e-06	0.000843	GGCGCCCGGCCCCCTTCCGCCCCCA
CDK8	hTFtarget	NC_000002.12:c191015197-191014197	974	998	-	16.026	1.65e-06	0.000843	CGCCCGGCCCCCTTCCGCCCCCACC
CDK8	hTFtarget	NC_000002.12:c191015197-191014197	886	910	-	15.4545	2.46e-06	0.000934	CCTCTGCGGGCCGCTGCTCCGCCCA
CDK8	hTFtarget	NC_000002.12:c191015197-191014197	893	917	-	15.0649	3.21e-06	0.000934	CCGCCTCCCTCTGCGGGCCGCTGCT
CDK8	hTFtarget	NC_000002.12:c191015197-191014197	899	923	-	14.8701	3.66e-06	0.000934	GCGCCACCGCCTCCCTCTGCGGGCC
CDK8	hTFtarget	NC_000002.12:c191015197-191014197	598	613	-	14.5974	4.63e-06	0.00904	TTTTCTGTTTTTCTCA
CDK8	hTFtarget	NC_000002.12:c191015197-191014197	977	1001	-	14.2078	5.66e-06	0.00108	TGGCGCCCGGCCCCCTTCCGCCCCC
CDK8	hTFtarget	NC_000002.12:c191015197-191014197	967	991	-	14.1169	6e-06	0.00108	CCCCCTTCCGCCCCCACCAATCACC
CDK8	hTFtarget	NC_000002.12:c191015197-191014197	831	855	+	14.026	6.36e-06	0.00108	GCAGCTCACCCAGCCGGCGGCCCCC
CDK8	hTFtarget	NC_000002.12:c191015197-191014197	972	996	-	13.8052	7.32e-06	0.00112	CCCGGCCCCCTTCCGCCCCCACCAA
CDK8	hTFtarget	NC_000002.12:c191015197-191014197	840	864	+	12.8312	1.34e-05	0.00186	CCAGCCGGCGGCCCCCGCCGGAAGC
CDK8	hTFtarget	NC_000002.12:c191015197-191014197	897	921	-	11.9481	2.26e-05	0.00276	GCCACCGCCTCCCTCTGCGGGCCGC
CDK8	hTFtarget	NC_000002.12:c191015197-191014197	975	999	-	11.8831	2.35e-05	0.00276	GCGCCCGGCCCCCTTCCGCCCCCAC
CDK8	hTFtarget	NC_000002.12:c191015197-191014197	834	858	+	11.7143	2.59e-05	0.00283	GCTCACCCAGCCGGCGGCCCCCGCC
CDK8	hTFtarget	NC_000002.12:c191015197-191014197	844	868	+	11.3766	3.13e-05	0.00317	CCGGCGGCCCCCGCCGGAAGCCGGC
CDK8	hTFtarget	NC_000002.12:c191015197-191014197	887	911	-	11.2338	3.39e-05	0.00317	CCCTCTGCGGGCCGCTGCTCCGCCC
CDK8	hTFtarget	NC_000002.12:c191015197-191014197	902	926	-	11.1688	3.52e-05	0.00317	TGGGCGCCACCGCCTCCCTCTGCGG
CDK8	hTFtarget	NC_000002.12:c191015197-191014197	291	315	-	11.0649	3.73e-05	0.00317	CCCGTCCACACCTCTCCTCTGGGCT
CDK8	hTFtarget	NC_000002.12:c191015197-191014197	841	865	+	10.7532	4.43e-05	0.00357	CAGCCGGCGGCCCCCGCCGGAAGCC
CDK8	hTFtarget	NC_000002.12:c191015197-191014197	843	867	-	10.4675	5.18e-05	0.00396	CCGGCTTCCGGCGGGGGCCGCCGGC
CDK8	hTFtarget	NC_000002.12:c191015197-191014197	971	995	-	9.49351	8.65e-05	0.00631	CCGGCCCCCTTCCGCCCCCACCAAT
CDK9	hTFtarget	NC_000002.12:c191015197-191014197	907	930	-	20.0658	8.78e-08	0.000145	TCCGTGGGCGCCACCGCCTCCCTC
CDK9	hTFtarget	NC_000002.12:c191015197-191014197	855	870	+	17.2763	4.51e-07	0.000843	CGCCGGAAGCCGGCGG
CDK9	hTFtarget	NC_000002.12:c191015197-191014197	913	934	-	16.7105	8.06e-07	0.00127	CTGTTCCGTGGGCGCCACCGCC
CDK9	hTFtarget	NC_000002.12:c191015197-191014197	974	997	-	15.4737	1.83e-06	0.00151	GCCCGGCCCCCTTCCGCCCCCACC
CDK9	hTFtarget	NC_000002.12:c191015197-191014197	273	288	-	15.5	3.01e-06	0.0054	ACACCTACAACTCCCA
CDK9	hTFtarget	NC_000002.12:c191015197-191014197	795	810	-	15.0789	3.15e-06	0.00599	CGCTGGGAACTGGCGT
CDK9	hTFtarget	NC_000002.12:c191015197-191014197	977	1000	-	14.3026	3.64e-06	0.002	GGCGCCCGGCCCCCTTCCGCCCCC
CDK9	hTFtarget	NC_000002.12:c191015197-191014197	843	864	-	13.7368	4.34e-06	0.00343	GCTTCCGGCGGGGGCCGCCGGC
CDK9	hTFtarget	NC_000002.12:c191015197-191014197	881	902	-	12.9211	6.65e-06	0.00348	GGCCGCTGCTCCGCCCACGCGC
CDK9	hTFtarget	NC_000002.12:c191015197-191014197	959	980	-	13.3947	7.16e-06	0.0115	CCCCACCAATCACCGGGCGGCT
CDK9	hTFtarget	NC_000002.12:c191015197-191014197	977	998	-	12.3684	8.81e-06	0.00348	CGCCCGGCCCCCTTCCGCCCCC
CDK9	hTFtarget	NC_000002.12:c191015197-191014197	865	880	+	13.8553	1.22e-05	0.0115	CGGCGGAAATACCCCA
CDK9	hTFtarget	NC_000002.12:c191015197-191014197	270	285	-	10.1	1.37e-05	0.0262	CCTACAACTCCCACTT
CDK9	hTFtarget	NC_000002.12:c191015197-191014197	904	925	-	11.0395	1.69e-05	0.00436	GGGCGCCACCGCCTCCCTCTGC
CDK9	hTFtarget	NC_000002.12:c191015197-191014197	857	865	-	13.1429	1.82e-05	0.0351	GGCTTCCGG
CDK9	hTFtarget	NC_000002.12:c191015197-191014197	974	995	-	10.8421	1.86e-05	0.00436	CCGGCCCCCTTCCGCCCCCACC
CDK9	hTFtarget	NC_000002.12:c191015197-191014197	901	922	-	10.7632	1.93e-05	0.00436	CGCCACCGCCTCCCTCTGCGGG
CDK9	hTFtarget	NC_000002.12:c191015197-191014197	597	612	+	12.6795	2.31e-05	0.0425	GTGAGAAAAACAGAAA
CDK9	hTFtarget	NC_000002.12:c191015197-191014197	893	914	-	10.2763	2.43e-05	0.00479	CCTCCCTCTGCGGGCCGCTGCT
CDK9	hTFtarget	NC_000002.12:c191015197-191014197	885	908	-	10.7237	2.47e-05	0.0102	TCTGCGGGCCGCTGCTCCGCCCAC
CDK9	hTFtarget	NC_000002.12:c191015197-191014197	270	285	+	10.1974	3.47e-05	0.033	AAGTGGGAGTTGTAGG
CDK9	hTFtarget	NC_000002.12:c191015197-191014197	841	862	-	10.1053	3.69e-05	0.0271	TTCCGGCGGGGGCCGCCGGCTG
CDK9	hTFtarget	NC_000002.12:c191015197-191014197	270	285	-	9.88571	1.62e-05	0.0311	CCTACAACTCCCACTT
CDK9	hTFtarget	NC_000002.12:c191015197-191014197	268	285	-	8.95714	2.05e-05	0.0389	CCTACAACTCCCACTTGC
CDK9	hTFtarget	NC_000002.12:c191015197-191014197	795	812	+	7.01429	4.1e-05	0.0389	ACGCCAGTTCCCAGCGTG
CDK9	hTFtarget	NC_000002.12:c191015197-191014197	836	857	+	9.06579	4.2e-05	0.00737	TCACCCAGCCGGCGGCCCCCGC
CDK9	hTFtarget	NC_000002.12:c191015197-191014197	835	858	+	9.44737	4.58e-05	0.015	CTCACCCAGCCGGCGGCCCCCGCC
CDK9	hTFtarget	NC_000002.12:c191015197-191014197	949	970	-	9.40789	5.07e-05	0.0271	CACCGGGCGGCTCCGCGCTCAG
CDK9	hTFtarget	NC_000002.12:c191015197-191014197	831	854	+	9.07895	5.44e-05	0.015	GCAGCTCACCCAGCCGGCGGCCCC
CDK9	hTFtarget	NC_000002.12:c191015197-191014197	843	864	+	8.23684	6.02e-05	0.00951	GCCGGCGGCCCCCGCCGGAAGC
CDK9	hTFtarget	NC_000002.12:c191015197-191014197	887	910	-	8.73684	6.37e-05	0.015	CCTCTGCGGGCCGCTGCTCCGCCC
CDK9	hTFtarget	NC_000002.12:c191015197-191014197	978	999	-	7.09211	9.71e-05	0.014	GCGCCCGGCCCCCTTCCGCCCC
CDX2	hTFtarget	NC_000002.12:c191015197-191014197	781	792	+	14.1169	9.71e-06	0.0192	GATATGTAAACA
CDX2	hTFtarget	NC_000002.12:c191015197-191014197	548	558	+	14.0263	1e-05	0.0197	AAGAACAAAGG
CDX2	hTFtarget	NC_000002.12:c191015197-191014197	742	753	+	13.2338	1.94e-05	0.0192	CTTCTGCAAACA
CEBPB	hTFtarget	NC_000002.12:c191015197-191014197	625	635	-	12.8026	1.52e-05	0.0301	TGTTGCTAAAC
CEBPE	database	NC_000002.12:c191015197-191014197	75	86	+	12.5	1.72e-05	0.034	TTGGGAAATATT
CEBPE	database	NC_000002.12:c191015197-191014197	75	86	-	12.4242	1.73e-05	0.0343	AATATTTCCCAA
CHD1	hTFtarget	NC_000002.12:c191015197-191014197	977	992	+	18.1316	3.59e-07	0.000575	GGGGGCGGAAGGGGGC
CHD1	hTFtarget	NC_000002.12:c191015197-191014197	843	858	-	16.5395	1.28e-06	0.00103	GGCGGGGGCCGCCGGC
CHD1	hTFtarget	NC_000002.12:c191015197-191014197	910	925	+	15.1711	3.42e-06	0.00183	GGAGGCGGTGGCGCCC
CHD1	hTFtarget	NC_000002.12:c191015197-191014197	913	928	+	12.2237	2.16e-05	0.00796	GGCGGTGGCGCCCACG
CHD1	hTFtarget	NC_000002.12:c191015197-191014197	983	998	+	11.9737	2.48e-05	0.00796	GGAAGGGGGCCGGGCG
CHD1	hTFtarget	NC_000002.12:c191015197-191014197	888	903	+	10.3158	6.05e-05	0.0155	GGCGGAGCAGCGGCCC
CHD1	hTFtarget	NC_000002.12:c191015197-191014197	907	922	+	10.0921	6.78e-05	0.0155	GAGGGAGGCGGTGGCG
CIITA	hTFtarget	NC_000002.12:c191015197-191014197	962	977	-	14.0714	9.44e-06	0.0182	CACCAATCACCGGGCG
CIITA	hTFtarget	NC_000002.12:c191015197-191014197	116	131	-	13.303	1.32e-05	0.0127	CCTCGCAACACCTGAT
CIITA	hTFtarget	NC_000002.12:c191015197-191014197	809	824	+	13.2727	1.35e-05	0.0127	CGTGGCAACACGGGAC
CIITA	hTFtarget	NC_000002.12:c191015197-191014197	935	950	-	12.7571	2.62e-05	0.0252	AGCCAATTAGACGCGG
CLOCK	hTFtarget	NC_000002.12:c191015197-191014197	964	979	+	14.1714	8.45e-06	0.0165	CCCGGTGATTGGTGGG
CLOCK	hTFtarget	NC_000002.12:c191015197-191014197	937	952	+	12.9286	2.34e-05	0.0228	GCGTCTAATTGGCTGA
CLOCK	hTFtarget	NC_000002.12:c191015197-191014197	977	988	-	12.6579	2.62e-05	0.0289	CCTTCCGCCCCC
CLOCK	hTFtarget	NC_000002.12:c191015197-191014197	910	921	-	12.3553	3.12e-05	0.0289	GCCACCGCCTCC
CLOCK	hTFtarget	NC_000002.12:c191015197-191014197	885	896	-	11.5658	4.77e-05	0.0295	TGCTCCGCCCAC
CNOT3	database	NC_000002.12:c191015197-191014197	843	852	-	13.2195	2.16e-05	0.025	GGCCGCCGGC
CNOT3	database	NC_000002.12:c191015197-191014197	959	968	+	12.3171	3.56e-05	0.025	AGCCGCCCGG
CNOT3	database	NC_000002.12:c191015197-191014197	990	999	+	11.6341	4.68e-05	0.025	GGCCGGGCGC
COL11A2	database	NC_000002.12:c191015197-191014197	493	502	+	11.7377	3.62e-05	0.0345	CAGGAAAAAG
COL11A2	database	NC_000002.12:c191015197-191014197	186	195	+	11.4508	4.81e-05	0.0345	CTAGAAAAAG
COL11A2	database	NC_000002.12:c191015197-191014197	598	607	+	11.4426	5.21e-05	0.0345	TGAGAAAAAC
CREB1	hTFtarget	NC_000002.12:c191015197-191014197	987	998	+	18.9737	2.83e-07	0.00044	GGGGGCCGGGCG
CREB1	hTFtarget	NC_000002.12:c191015197-191014197	362	373	+	14.8182	2.99e-06	0.00591	GTGAGGTCATCA
CREB1	hTFtarget	NC_000002.12:c191015197-191014197	361	371	+	12.8636	1.46e-05	0.029	GGTGAGGTCAT
CREB1	hTFtarget	NC_000002.12:c191015197-191014197	951	962	+	12.0658	1.56e-05	0.0111	GAGCGCGGAGCC
CREB1	hTFtarget	NC_000002.12:c191015197-191014197	857	865	-	13.6447	1.86e-05	0.0359	GGCTTCCGG
CREB1	hTFtarget	NC_000002.12:c191015197-191014197	750	765	+	12.7143	2.01e-05	0.037	AACACAGCACGTCCTT
CREB1	hTFtarget	NC_000002.12:c191015197-191014197	35	59	-	12.1149	2.11e-05	0.0367	CTCCATCTCTTCTGCTGCCTCCTTC
CREB1	hTFtarget	NC_000002.12:c191015197-191014197	885	896	+	11.4605	2.15e-05	0.0111	GTGGGCGGAGCA
CREB1	hTFtarget	NC_000002.12:c191015197-191014197	34	58	+	-5.69697	2.07e-05	0.0341	AGAAGGAGGCAGCAGAAGAGATGGA
CREB1	hTFtarget	NC_000002.12:c191015197-191014197	910	921	+	9.86842	4.17e-05	0.0157	GGAGGCGGTGGC
CREB1	hTFtarget	NC_000002.12:c191015197-191014197	906	930	+	-9.69697	4.93e-05	0.0407	AGAGGGAGGCGGTGGCGCCCACGGA
CREB1	hTFtarget	NC_000002.12:c191015197-191014197	844	855	-	8.82895	6.04e-05	0.0157	GGGGGCCGCCGG
CREB1	hTFtarget	NC_000002.12:c191015197-191014197	843	854	+	8.60526	6.63e-05	0.0157	GCCGGCGGCCCC
CREB1	hTFtarget	NC_000002.12:c191015197-191014197	850	861	-	8.43421	7.08e-05	0.0157	TCCGGCGGGGGC
CREB3L2	database	NC_000002.12:c191015197-191014197	669	680	+	13.551	1.84e-05	0.0333	GACGACGTCGCC
CREBBP	hTFtarget	NC_000002.12:c191015197-191014197	784	792	+	14.2208	5.98e-06	0.0119	ATGTAAACA
CREBBP	hTFtarget	NC_000002.12:c191015197-191014197	562	573	+	13.2368	1.79e-05	0.0344	CAACTCTGCCCC
CREBBP	hTFtarget	NC_000002.12:c191015197-191014197	855	866	-	12.9429	2.24e-05	0.0427	CGGCTTCCGGCG
CREBBP	hTFtarget	NC_000002.12:c191015197-191014197	129	137	-	12.7105	2.66e-05	0.0372	CCCTCACCT
CREBBP	hTFtarget	NC_000002.12:c191015197-191014197	129	137	-	12.9079	2.81e-05	0.048	CCCTCACCT
CREBBP	hTFtarget	NC_000002.12:c191015197-191014197	360	368	-	12.0395	3.86e-05	0.0372	ACCTCACCC
CREBBP	hTFtarget	NC_000002.12:c191015197-191014197	360	368	-	11.6711	5.11e-05	0.048	ACCTCACCC
CREM	database	NC_000002.12:c191015197-191014197	360	370	-	13.551	1.02e-05	0.0187	TGACCTCACCC
CTBP2	hTFtarget	NC_000002.12:c191015197-191014197	130	145	+	13.2857	1.27e-05	0.0234	GGTGAGGGAGAAGGCA
CTBP2	hTFtarget	NC_000002.12:c191015197-191014197	128	143	+	12	2.89e-05	0.0265	GAGGTGAGGGAGAAGG
CTBP2	hTFtarget	NC_000002.12:c191015197-191014197	983	998	+	11.0143	5.17e-05	0.0274	GGAAGGGGGCCGGGCG
CTBP2	hTFtarget	NC_000002.12:c191015197-191014197	263	278	+	10.7571	5.98e-05	0.0274	GAGAGGCAAGTGGGAG
CTBP2	hTFtarget	NC_000002.12:c191015197-191014197	298	313	+	10.0286	8.91e-05	0.0327	AGGAGAGGTGTGGACG
CTCF	hTFtarget	NC_000002.12:c191015197-191014197	846	870	-	20.303	8.47e-08	0.000144	CCGCCGGCTTCCGGCGGGGGCCGCC
CTCF	hTFtarget	NC_000002.12:c191015197-191014197	898	919	-	19.2571	1.11e-07	0.000205	CACCGCCTCCCTCTGCGGGCCG
CTCF	database	NC_000002.12:c191015197-191014197	897	916	+	18.2711	2.08e-07	0.000356	GCGGCCCGCAGAGGGAGGCG
CTCF	hTFtarget	NC_000002.12:c191015197-191014197	896	916	+	18.9091	2.27e-07	0.000377	AGCGGCCCGCAGAGGGAGGCG
CTCF	hTFtarget	NC_000002.12:c191015197-191014197	898	916	-	17.9394	4.79e-07	0.000859	CGCCTCCCTCTGCGGGCCG
CTCF	hTFtarget	NC_000002.12:c191015197-191014197	899	917	+	17.5455	6.57e-07	0.00121	GGCCCGCAGAGGGAGGCGG
CTCF	hTFtarget	NC_000002.12:c191015197-191014197	899	919	+	17.3182	6.83e-07	0.00122	GGCCCGCAGAGGGAGGCGGTG
CTCF	hTFtarget	NC_000002.12:c191015197-191014197	900	917	-	17.4394	6.85e-07	0.00119	CCGCCTCCCTCTGCGGGC
CTCF	hTFtarget	NC_000002.12:c191015197-191014197	899	919	-	17.1633	7.06e-07	0.00119	CACCGCCTCCCTCTGCGGGCC
CTCF	hTFtarget	NC_000002.12:c191015197-191014197	899	918	-	17.3939	7.14e-07	0.00121	ACCGCCTCCCTCTGCGGGCC
CTCF	hTFtarget	NC_000002.12:c191015197-191014197	899	917	-	17.3485	7.4e-07	0.00137	CCGCCTCCCTCTGCGGGCC
CTCF	hTFtarget	NC_000002.12:c191015197-191014197	899	917	-	17.3485	7.4e-07	0.00137	CCGCCTCCCTCTGCGGGCC
CTCF	hTFtarget	NC_000002.12:c191015197-191014197	898	915	+	17.303	7.4e-07	0.00133	CGGCCCGCAGAGGGAGGC
CTCF	hTFtarget	NC_000002.12:c191015197-191014197	899	917	-	17.3636	7.41e-07	0.00135	CCGCCTCCCTCTGCGGGCC
CTCF	hTFtarget	NC_000002.12:c191015197-191014197	899	918	-	17.1515	7.46e-07	0.00126	ACCGCCTCCCTCTGCGGGCC
CTCF	hTFtarget	NC_000002.12:c191015197-191014197	898	915	-	17.1667	8.05e-07	0.00147	GCCTCCCTCTGCGGGCCG
CTCF	hTFtarget	NC_000002.12:c191015197-191014197	891	915	+	16.7121	8.73e-07	0.000742	GGAGCAGCGGCCCGCAGAGGGAGGC
CTCF	hTFtarget	NC_000002.12:c191015197-191014197	896	916	+	17	8.79e-07	0.00166	AGCGGCCCGCAGAGGGAGGCG
CTCF	hTFtarget	NC_000002.12:c191015197-191014197	845	865	-	16.6667	9.02e-07	0.00075	GGCTTCCGGCGGGGGCCGCCG
CTCF	hTFtarget	NC_000002.12:c191015197-191014197	899	917	-	17	9.16e-07	0.00159	CCGCCTCCCTCTGCGGGCC
CTCF	hTFtarget	NC_000002.12:c191015197-191014197	901	920	+	16.7727	1e-06	0.00173	CCCGCAGAGGGAGGCGGTGG
CTCF	hTFtarget	NC_000002.12:c191015197-191014197	845	860	-	16.8939	1.01e-06	0.0018	CCGGCGGGGGCCGCCG
CTCF	hTFtarget	NC_000002.12:c191015197-191014197	899	918	+	16.7576	1.12e-06	0.00203	GGCCCGCAGAGGGAGGCGGT
CTCF	database	NC_000002.12:c191015197-191014197	898	916	+	16.6842	1.13e-06	0.00204	CGGCCCGCAGAGGGAGGCG
CTCF	hTFtarget	NC_000002.12:c191015197-191014197	900	917	-	16.6818	1.13e-06	0.00199	CCGCCTCCCTCTGCGGGC
CTCF	database	NC_000002.12:c191015197-191014197	898	916	+	16.6735	1.14e-06	0.00205	CGGCCCGCAGAGGGAGGCG
CTCF	hTFtarget	NC_000002.12:c191015197-191014197	900	917	-	16.6212	1.2e-06	0.00211	CCGCCTCCCTCTGCGGGC
CTCF	hTFtarget	NC_000002.12:c191015197-191014197	899	917	+	16.5758	1.22e-06	0.00228	GGCCCGCAGAGGGAGGCGG
CTCF	hTFtarget	NC_000002.12:c191015197-191014197	900	919	-	16.3939	1.28e-06	0.00226	CACCGCCTCCCTCTGCGGGC
CTCF	hTFtarget	NC_000002.12:c191015197-191014197	898	919	+	16.5	1.28e-06	0.00242	CGGCCCGCAGAGGGAGGCGGTG
CTCF	hTFtarget	NC_000002.12:c191015197-191014197	899	914	+	16.4697	1.32e-06	0.00244	GGCCCGCAGAGGGAGG
CTCF	hTFtarget	NC_000002.12:c191015197-191014197	898	913	-	16.4394	1.34e-06	0.00226	CTCCCTCTGCGGGCCG
CTCF	hTFtarget	NC_000002.12:c191015197-191014197	846	861	+	16.1061	1.4e-06	0.0024	GGCGGCCCCCGCCGGA
CTCF	hTFtarget	NC_000002.12:c191015197-191014197	898	913	+	16.4091	1.42e-06	0.00257	CGGCCCGCAGAGGGAG
CTCF	hTFtarget	NC_000002.12:c191015197-191014197	899	914	-	16.3485	1.45e-06	0.00245	CCTCCCTCTGCGGGCC
CTCF	hTFtarget	NC_000002.12:c191015197-191014197	899	916	+	16.3788	1.47e-06	0.00272	GGCCCGCAGAGGGAGGCG
CTCF	hTFtarget	NC_000002.12:c191015197-191014197	899	916	+	16.3636	1.47e-06	0.00271	GGCCCGCAGAGGGAGGCG
CTCF	hTFtarget	NC_000002.12:c191015197-191014197	900	919	-	16.0606	1.53e-06	0.00261	CACCGCCTCCCTCTGCGGGC
CTCF	hTFtarget	NC_000002.12:c191015197-191014197	898	915	-	16.1515	1.6e-06	0.00283	GCCTCCCTCTGCGGGCCG
CTCF	hTFtarget	NC_000002.12:c191015197-191014197	846	861	+	15.9848	1.6e-06	0.00278	GGCGGCCCCCGCCGGA
CTCF	hTFtarget	NC_000002.12:c191015197-191014197	899	914	-	16.197	1.61e-06	0.0029	CCTCCCTCTGCGGGCC
CTCF	hTFtarget	NC_000002.12:c191015197-191014197	898	913	+	16.197	1.62e-06	0.00293	CGGCCCGCAGAGGGAG
CTCF	hTFtarget	NC_000002.12:c191015197-191014197	898	913	+	16.2879	1.63e-06	0.0029	CGGCCCGCAGAGGGAG
CTCF	hTFtarget	NC_000002.12:c191015197-191014197	898	914	+	15.9697	1.72e-06	0.00294	CGGCCCGCAGAGGGAGG
CTCF	hTFtarget	NC_000002.12:c191015197-191014197	898	913	-	16.1212	1.76e-06	0.00304	CTCCCTCTGCGGGCCG
CTCF	hTFtarget	NC_000002.12:c191015197-191014197	899	914	-	16.0758	1.77e-06	0.00313	CCTCCCTCTGCGGGCC
CTCF	hTFtarget	NC_000002.12:c191015197-191014197	898	913	-	16.0909	1.77e-06	0.00322	CTCCCTCTGCGGGCCG
CTCF	hTFtarget	NC_000002.12:c191015197-191014197	898	913	-	16.1364	1.8e-06	0.00319	CTCCCTCTGCGGGCCG
CTCF	hTFtarget	NC_000002.12:c191015197-191014197	898	913	+	15.9697	1.86e-06	0.00317	CGGCCCGCAGAGGGAG
CTCF	database	NC_000002.12:c191015197-191014197	898	916	+	15.8197	1.88e-06	0.00354	CGGCCCGCAGAGGGAGGCG
CTCF	hTFtarget	NC_000002.12:c191015197-191014197	898	913	-	15.9737	1.88e-06	0.00336	CTCCCTCTGCGGGCCG
CTCF	hTFtarget	NC_000002.12:c191015197-191014197	901	917	-	15.9697	1.89e-06	0.00336	CCGCCTCCCTCTGCGGG
CTCF	hTFtarget	NC_000002.12:c191015197-191014197	900	915	+	15.9242	1.94e-06	0.00357	GCCCGCAGAGGGAGGC
CTCF	hTFtarget	NC_000002.12:c191015197-191014197	900	917	-	15.8182	1.97e-06	0.00345	CCGCCTCCCTCTGCGGGC
CTCF	hTFtarget	NC_000002.12:c191015197-191014197	899	914	-	14.9571	2.02e-06	0.00366	CCTCCCTCTGCGGGCC
CTCF	hTFtarget	NC_000002.12:c191015197-191014197	900	915	-	15.7576	2.03e-06	0.00377	GCCTCCCTCTGCGGGC
CTCF	hTFtarget	NC_000002.12:c191015197-191014197	900	915	-	15.9079	2.03e-06	0.00362	GCCTCCCTCTGCGGGC
CTCF	hTFtarget	NC_000002.12:c191015197-191014197	900	919	+	15.7879	2.05e-06	0.00377	GCCCGCAGAGGGAGGCGGTG
CTCF	hTFtarget	NC_000002.12:c191015197-191014197	900	915	-	15.7273	2.05e-06	0.00368	GCCTCCCTCTGCGGGC
CTCF	hTFtarget	NC_000002.12:c191015197-191014197	899	914	+	15.8636	2.06e-06	0.00376	GGCCCGCAGAGGGAGG
CTCF	hTFtarget	NC_000002.12:c191015197-191014197	898	913	-	15.8485	2.07e-06	0.00359	CTCCCTCTGCGGGCCG
CTCF	hTFtarget	NC_000002.12:c191015197-191014197	899	917	+	15.7727	2.07e-06	0.00368	GGCCCGCAGAGGGAGGCGG
CTCF	hTFtarget	NC_000002.12:c191015197-191014197	900	915	-	15.8182	2.07e-06	0.00369	GCCTCCCTCTGCGGGC
CTCF	hTFtarget	NC_000002.12:c191015197-191014197	898	913	-	15.8939	2.09e-06	0.00378	CTCCCTCTGCGGGCCG
CTCF	hTFtarget	NC_000002.12:c191015197-191014197	899	914	+	15.8532	2.13e-06	0.00391	GGCCCGCAGAGGGAGG
CTCF	hTFtarget	NC_000002.12:c191015197-191014197	899	914	+	15.6818	2.13e-06	0.00385	GGCCCGCAGAGGGAGG
CTCF	hTFtarget	NC_000002.12:c191015197-191014197	898	913	-	15.6667	2.14e-06	0.00364	CTCCCTCTGCGGGCCG
CTCF	hTFtarget	NC_000002.12:c191015197-191014197	901	919	+	15.4697	2.16e-06	0.00375	CCCGCAGAGGGAGGCGGTG
CTCF	hTFtarget	NC_000002.12:c191015197-191014197	899	914	-	15.5	2.23e-06	0.00387	CCTCCCTCTGCGGGCC
CTCF	hTFtarget	NC_000002.12:c191015197-191014197	899	914	-	15.5455	2.24e-06	0.00404	CCTCCCTCTGCGGGCC
CTCF	hTFtarget	NC_000002.12:c191015197-191014197	900	915	+	15.5758	2.26e-06	0.00392	GCCCGCAGAGGGAGGC
CTCF	hTFtarget	NC_000002.12:c191015197-191014197	900	915	+	15.6364	2.28e-06	0.0042	GCCCGCAGAGGGAGGC
CTCF	hTFtarget	NC_000002.12:c191015197-191014197	900	916	-	15.5758	2.28e-06	0.00412	CGCCTCCCTCTGCGGGC
CTCF	hTFtarget	NC_000002.12:c191015197-191014197	900	915	-	15.6818	2.28e-06	0.00412	GCCTCCCTCTGCGGGC
CTCF	hTFtarget	NC_000002.12:c191015197-191014197	845	860	-	15.5152	2.28e-06	0.00399	CCGGCGGGGGCCGCCG
CTCF	hTFtarget	NC_000002.12:c191015197-191014197	899	914	+	15.6837	2.38e-06	0.00433	GGCCCGCAGAGGGAGG
CTCF	hTFtarget	NC_000002.12:c191015197-191014197	900	915	+	15.5	2.42e-06	0.00436	GCCCGCAGAGGGAGGC
CTCF	hTFtarget	NC_000002.12:c191015197-191014197	900	915	-	15.3788	2.44e-06	0.00444	GCCTCCCTCTGCGGGC
CTCF	hTFtarget	NC_000002.12:c191015197-191014197	898	913	+	15.5606	2.46e-06	0.00424	CGGCCCGCAGAGGGAG
CTCF	hTFtarget	NC_000002.12:c191015197-191014197	844	861	+	15.3636	2.5e-06	0.00217	CCGGCGGCCCCCGCCGGA
CTCF	hTFtarget	NC_000002.12:c191015197-191014197	899	914	-	15.0455	2.5e-06	0.00434	CCTCCCTCTGCGGGCC
CTCF	hTFtarget	NC_000002.12:c191015197-191014197	900	915	+	15.3636	2.56e-06	0.00464	GCCCGCAGAGGGAGGC
CTCF	hTFtarget	NC_000002.12:c191015197-191014197	899	914	-	15.3788	2.57e-06	0.00449	CCTCCCTCTGCGGGCC
CTCF	hTFtarget	NC_000002.12:c191015197-191014197	899	914	+	15.3939	2.59e-06	0.00467	GGCCCGCAGAGGGAGG
CTCF	hTFtarget	NC_000002.12:c191015197-191014197	900	915	-	15.3939	2.6e-06	0.00449	GCCTCCCTCTGCGGGC
CTCF	hTFtarget	NC_000002.12:c191015197-191014197	899	914	-	15.4545	2.62e-06	0.00479	CCTCCCTCTGCGGGCC
CTCF	hTFtarget	NC_000002.12:c191015197-191014197	899	914	-	15.4898	2.66e-06	0.00461	CCTCCCTCTGCGGGCC
CTCF	hTFtarget	NC_000002.12:c191015197-191014197	899	913	-	15.4242	2.66e-06	0.00464	CTCCCTCTGCGGGCC
CTCF	hTFtarget	NC_000002.12:c191015197-191014197	900	915	-	15.3788	2.71e-06	0.0049	GCCTCCCTCTGCGGGC
CTCF	hTFtarget	NC_000002.12:c191015197-191014197	899	914	-	15.0455	2.71e-06	0.00469	CCTCCCTCTGCGGGCC
CTCF	hTFtarget	NC_000002.12:c191015197-191014197	900	915	-	15.2879	2.77e-06	0.00489	GCCTCCCTCTGCGGGC
CTCF	hTFtarget	NC_000002.12:c191015197-191014197	899	914	-	15.1667	2.79e-06	0.00514	CCTCCCTCTGCGGGCC
CTCF	hTFtarget	NC_000002.12:c191015197-191014197	899	914	+	15.3182	2.79e-06	0.00492	GGCCCGCAGAGGGAGG
CTCF	hTFtarget	NC_000002.12:c191015197-191014197	841	860	-	14.9848	2.81e-06	0.00243	CCGGCGGGGGCCGCCGGCTG
CTCF	hTFtarget	NC_000002.12:c191015197-191014197	900	915	+	15.0606	2.84e-06	0.00479	GCCCGCAGAGGGAGGC
CTCF	hTFtarget	NC_000002.12:c191015197-191014197	898	913	-	15.2121	2.85e-06	0.00504	CTCCCTCTGCGGGCCG
CTCF	hTFtarget	NC_000002.12:c191015197-191014197	899	914	-	15.0606	2.86e-06	0.00469	CCTCCCTCTGCGGGCC
CTCF	database	NC_000002.12:c191015197-191014197	895	914	+	15.4394	2.91e-06	0.00534	CAGCGGCCCGCAGAGGGAGG
CTCF	hTFtarget	NC_000002.12:c191015197-191014197	898	913	-	15.4242	2.91e-06	0.00536	CTCCCTCTGCGGGCCG
CTCF	hTFtarget	NC_000002.12:c191015197-191014197	899	914	-	15.3485	2.91e-06	0.00524	CCTCCCTCTGCGGGCC
CTCF	hTFtarget	NC_000002.12:c191015197-191014197	901	916	+	15.1515	2.92e-06	0.00403	CCCGCAGAGGGAGGCG
CTCF	hTFtarget	NC_000002.12:c191015197-191014197	899	914	+	15.1364	2.92e-06	0.00519	GGCCCGCAGAGGGAGG
CTCF	hTFtarget	NC_000002.12:c191015197-191014197	900	915	-	15.3333	2.94e-06	0.00546	GCCTCCCTCTGCGGGC
CTCF	hTFtarget	NC_000002.12:c191015197-191014197	901	915	+	15.3485	2.97e-06	0.00527	CCCGCAGAGGGAGGC
CTCF	hTFtarget	NC_000002.12:c191015197-191014197	898	913	-	15.3182	3.02e-06	0.00556	CTCCCTCTGCGGGCCG
CTCF	hTFtarget	NC_000002.12:c191015197-191014197	899	914	+	15.1212	3.04e-06	0.00545	GGCCCGCAGAGGGAGG
CTCF	hTFtarget	NC_000002.12:c191015197-191014197	899	914	-	15.1818	3.08e-06	0.00547	CCTCCCTCTGCGGGCC
CTCF	hTFtarget	NC_000002.12:c191015197-191014197	898	913	-	15.3684	3.11e-06	0.00557	CTCCCTCTGCGGGCCG
CTCF	hTFtarget	NC_000002.12:c191015197-191014197	898	913	-	15.2879	3.17e-06	0.00585	CTCCCTCTGCGGGCCG
CTCF	hTFtarget	NC_000002.12:c191015197-191014197	899	913	+	15.0758	3.22e-06	0.00556	GGCCCGCAGAGGGAG
CTCF	hTFtarget	NC_000002.12:c191015197-191014197	846	860	-	15.1515	3.23e-06	0.00594	CCGGCGGGGGCCGCC
CTCF	hTFtarget	NC_000002.12:c191015197-191014197	846	863	-	14.9394	3.24e-06	0.00292	CTTCCGGCGGGGGCCGCC
CTCF	hTFtarget	NC_000002.12:c191015197-191014197	898	913	-	14.8333	3.31e-06	0.00552	CTCCCTCTGCGGGCCG
CTCF	hTFtarget	NC_000002.12:c191015197-191014197	846	861	+	14.7576	3.33e-06	0.00278	GGCGGCCCCCGCCGGA
CTCF	hTFtarget	NC_000002.12:c191015197-191014197	900	916	+	14.8636	3.35e-06	0.00619	GCCCGCAGAGGGAGGCG
CTCF	hTFtarget	NC_000002.12:c191015197-191014197	900	915	-	14.7424	3.36e-06	0.00278	GCCTCCCTCTGCGGGC
CTCF	hTFtarget	NC_000002.12:c191015197-191014197	900	917	-	15.0303	3.42e-06	0.00646	CCGCCTCCCTCTGCGGGC
CTCF	hTFtarget	NC_000002.12:c191015197-191014197	900	915	-	14.9242	3.48e-06	0.00637	GCCTCCCTCTGCGGGC
CTCF	hTFtarget	NC_000002.12:c191015197-191014197	900	915	+	14.8485	3.55e-06	0.00389	GCCCGCAGAGGGAGGC
CTCF	hTFtarget	NC_000002.12:c191015197-191014197	899	914	-	14.8788	3.6e-06	0.00635	CCTCCCTCTGCGGGCC
CTCF	hTFtarget	NC_000002.12:c191015197-191014197	845	860	-	14.9545	3.62e-06	0.00637	CCGGCGGGGGCCGCCG
CTCF	hTFtarget	NC_000002.12:c191015197-191014197	899	913	-	14.8485	3.62e-06	0.00619	CTCCCTCTGCGGGCC
CTCF	hTFtarget	NC_000002.12:c191015197-191014197	901	916	-	14.8788	3.66e-06	0.00677	CGCCTCCCTCTGCGGG
CTCF	hTFtarget	NC_000002.12:c191015197-191014197	900	915	+	14.9697	3.69e-06	0.0065	GCCCGCAGAGGGAGGC
CTCF	hTFtarget	NC_000002.12:c191015197-191014197	899	914	+	14.9242	3.7e-06	0.0068	GGCCCGCAGAGGGAGG
CTCF	hTFtarget	NC_000002.12:c191015197-191014197	900	915	-	14.3182	3.75e-06	0.00322	GCCTCCCTCTGCGGGC
CTCF	hTFtarget	NC_000002.12:c191015197-191014197	898	913	-	14.9091	3.77e-06	0.00688	CTCCCTCTGCGGGCCG
CTCF	hTFtarget	NC_000002.12:c191015197-191014197	900	915	-	14.8182	3.8e-06	0.00687	GCCTCCCTCTGCGGGC
CTCF	hTFtarget	NC_000002.12:c191015197-191014197	900	915	-	14.7576	3.81e-06	0.00689	GCCTCCCTCTGCGGGC
CTCF	hTFtarget	NC_000002.12:c191015197-191014197	843	862	+	14.197	3.86e-06	0.00327	GCCGGCGGCCCCCGCCGGAA
CTCF	hTFtarget	NC_000002.12:c191015197-191014197	846	860	-	14.8182	3.87e-06	0.00637	CCGGCGGGGGCCGCC
CTCF	hTFtarget	NC_000002.12:c191015197-191014197	844	860	+	14.7576	3.88e-06	0.00345	CCGGCGGCCCCCGCCGG
CTCF	hTFtarget	NC_000002.12:c191015197-191014197	900	915	+	14.6212	3.89e-06	0.00698	GCCCGCAGAGGGAGGC
CTCF	hTFtarget	NC_000002.12:c191015197-191014197	845	860	-	14.8485	3.9e-06	0.00687	CCGGCGGGGGCCGCCG
CTCF	hTFtarget	NC_000002.12:c191015197-191014197	901	916	-	14.7424	3.9e-06	0.00424	CGCCTCCCTCTGCGGG
CTCF	hTFtarget	NC_000002.12:c191015197-191014197	899	914	-	14.4545	3.9e-06	0.00674	CCTCCCTCTGCGGGCC
CTCF	hTFtarget	NC_000002.12:c191015197-191014197	898	913	-	14.9848	3.91e-06	0.00727	CTCCCTCTGCGGGCCG
CTCF	hTFtarget	NC_000002.12:c191015197-191014197	900	915	-	14.7121	4.13e-06	0.00761	GCCTCCCTCTGCGGGC
CTCF	hTFtarget	NC_000002.12:c191015197-191014197	844	861	+	14.4848	4.13e-06	0.00366	CCGGCGGCCCCCGCCGGA
CTCF	hTFtarget	NC_000002.12:c191015197-191014197	898	913	+	14.8788	4.17e-06	0.00768	CGGCCCGCAGAGGGAG
CTCF	hTFtarget	NC_000002.12:c191015197-191014197	900	915	-	14.5303	4.19e-06	0.00568	GCCTCCCTCTGCGGGC
CTCF	hTFtarget	NC_000002.12:c191015197-191014197	898	913	-	14.7727	4.2e-06	0.00795	CTCCCTCTGCGGGCCG
CTCF	hTFtarget	NC_000002.12:c191015197-191014197	900	915	-	14.4848	4.24e-06	0.00804	GCCTCCCTCTGCGGGC
CTCF	hTFtarget	NC_000002.12:c191015197-191014197	899	914	-	14.7273	4.26e-06	0.00735	CCTCCCTCTGCGGGCC
CTCF	hTFtarget	NC_000002.12:c191015197-191014197	843	860	+	14.5303	4.26e-06	0.0057	GCCGGCGGCCCCCGCCGG
CTCF	hTFtarget	NC_000002.12:c191015197-191014197	900	915	-	14.5758	4.3e-06	0.00792	GCCTCCCTCTGCGGGC
CTCF	hTFtarget	NC_000002.12:c191015197-191014197	900	915	+	14.4848	4.34e-06	0.00742	GCCCGCAGAGGGAGGC
CTCF	hTFtarget	NC_000002.12:c191015197-191014197	899	914	-	14.6667	4.34e-06	0.00754	CCTCCCTCTGCGGGCC
CTCF	hTFtarget	NC_000002.12:c191015197-191014197	901	916	-	14.8816	4.35e-06	0.0066	CGCCTCCCTCTGCGGG
CTCF	hTFtarget	NC_000002.12:c191015197-191014197	844	868	+	13.8333	4.38e-06	0.00248	CCGGCGGCCCCCGCCGGAAGCCGGC
CTCF	hTFtarget	NC_000002.12:c191015197-191014197	846	861	-	14.4848	4.39e-06	0.00389	TCCGGCGGGGGCCGCC
CTCF	hTFtarget	NC_000002.12:c191015197-191014197	899	914	-	14.7424	4.41e-06	0.00758	CCTCCCTCTGCGGGCC
CTCF	hTFtarget	NC_000002.12:c191015197-191014197	899	914	-	14.7424	4.43e-06	0.00761	CCTCCCTCTGCGGGCC
CTCF	hTFtarget	NC_000002.12:c191015197-191014197	899	914	+	14.3788	4.49e-06	0.00763	GGCCCGCAGAGGGAGG
CTCF	hTFtarget	NC_000002.12:c191015197-191014197	900	915	-	14.5758	4.49e-06	0.00823	GCCTCCCTCTGCGGGC
CTCF	hTFtarget	NC_000002.12:c191015197-191014197	846	861	-	14.2424	4.55e-06	0.00521	TCCGGCGGGGGCCGCC
CTCF	hTFtarget	NC_000002.12:c191015197-191014197	900	915	-	14.2424	4.56e-06	0.0082	GCCTCCCTCTGCGGGC
CTCF	hTFtarget	NC_000002.12:c191015197-191014197	845	860	-	14.3485	4.58e-06	0.00403	CCGGCGGGGGCCGCCG
CTCF	hTFtarget	NC_000002.12:c191015197-191014197	845	860	+	14.4394	4.65e-06	0.00424	CGGCGGCCCCCGCCGG
CTCF	hTFtarget	NC_000002.12:c191015197-191014197	899	918	-	14.4242	4.66e-06	0.00882	ACCGCCTCCCTCTGCGGGCC
CTCF	hTFtarget	NC_000002.12:c191015197-191014197	900	915	+	14.4848	4.67e-06	0.00573	GCCCGCAGAGGGAGGC
CTCF	hTFtarget	NC_000002.12:c191015197-191014197	899	915	-	14.6364	4.68e-06	0.00869	GCCTCCCTCTGCGGGCC
CTCF	hTFtarget	NC_000002.12:c191015197-191014197	900	915	-	14.5909	4.68e-06	0.00794	GCCTCCCTCTGCGGGC
CTCF	hTFtarget	NC_000002.12:c191015197-191014197	900	915	-	14.4091	4.75e-06	0.00852	GCCTCCCTCTGCGGGC
CTCF	hTFtarget	NC_000002.12:c191015197-191014197	900	915	+	14.3636	4.75e-06	0.00526	GCCCGCAGAGGGAGGC
CTCF	hTFtarget	NC_000002.12:c191015197-191014197	900	913	-	14.5606	4.8e-06	0.00875	CTCCCTCTGCGGGC
CTCF	hTFtarget	NC_000002.12:c191015197-191014197	901	916	-	14.4091	4.88e-06	0.00569	CGCCTCCCTCTGCGGG
CTCF	hTFtarget	NC_000002.12:c191015197-191014197	847	860	-	14.4242	4.94e-06	0.00856	CCGGCGGGGGCCGC
CTCF	hTFtarget	NC_000002.12:c191015197-191014197	901	916	+	14.5152	4.95e-06	0.00875	CCCGCAGAGGGAGGCG
CTCF	hTFtarget	NC_000002.12:c191015197-191014197	846	861	-	14.0909	4.96e-06	0.00512	TCCGGCGGGGGCCGCC
CTCF	hTFtarget	NC_000002.12:c191015197-191014197	900	915	+	13.9848	5.05e-06	0.00693	GCCCGCAGAGGGAGGC
CTCF	hTFtarget	NC_000002.12:c191015197-191014197	847	862	+	12.9571	5.22e-06	0.00473	GCGGCCCCCGCCGGAA
CTCF	hTFtarget	NC_000002.12:c191015197-191014197	900	915	-	14.4545	5.22e-06	0.00988	GCCTCCCTCTGCGGGC
CTCF	hTFtarget	NC_000002.12:c191015197-191014197	898	913	-	14.3636	5.26e-06	0.01	CTCCCTCTGCGGGCCG
CTCF	hTFtarget	NC_000002.12:c191015197-191014197	845	863	+	13.8182	5.27e-06	0.00473	CGGCGGCCCCCGCCGGAAG
CTCF	hTFtarget	NC_000002.12:c191015197-191014197	900	913	-	14.4242	5.28e-06	0.00953	CTCCCTCTGCGGGC
CTCF	hTFtarget	NC_000002.12:c191015197-191014197	847	860	-	14.3788	5.33e-06	0.00935	CCGGCGGGGGCCGC
CTCF	hTFtarget	NC_000002.12:c191015197-191014197	900	915	-	13.8333	5.34e-06	0.00462	GCCTCCCTCTGCGGGC
CTCF	hTFtarget	NC_000002.12:c191015197-191014197	842	862	+	13.6122	5.37e-06	0.00452	AGCCGGCGGCCCCCGCCGGAA
CTCF	hTFtarget	NC_000002.12:c191015197-191014197	898	913	-	14.3636	5.42e-06	0.0102	CTCCCTCTGCGGGCCG
CTCF	hTFtarget	NC_000002.12:c191015197-191014197	900	915	+	14.0306	5.45e-06	0.00478	GCCCGCAGAGGGAGGC
CTCF	hTFtarget	NC_000002.12:c191015197-191014197	901	915	+	14.3636	5.46e-06	0.01	CCCGCAGAGGGAGGC
CTCF	hTFtarget	NC_000002.12:c191015197-191014197	846	861	-	14.0204	5.48e-06	0.00478	TCCGGCGGGGGCCGCC
CTCF	hTFtarget	NC_000002.12:c191015197-191014197	900	915	-	14.3182	5.53e-06	0.0104	GCCTCCCTCTGCGGGC
CTCF	hTFtarget	NC_000002.12:c191015197-191014197	900	913	-	14.3333	5.54e-06	0.0101	CTCCCTCTGCGGGC
CTCF	hTFtarget	NC_000002.12:c191015197-191014197	898	913	-	14.3333	5.61e-06	0.0104	CTCCCTCTGCGGGCCG
CTCF	hTFtarget	NC_000002.12:c191015197-191014197	900	915	+	13.7143	5.69e-06	0.0105	GCCCGCAGAGGGAGGC
CTCF	hTFtarget	NC_000002.12:c191015197-191014197	847	860	-	14.2273	5.73e-06	0.00975	CCGGCGGGGGCCGC
CTCF	hTFtarget	NC_000002.12:c191015197-191014197	901	916	-	14.197	5.74e-06	0.00532	CGCCTCCCTCTGCGGG
CTCF	hTFtarget	NC_000002.12:c191015197-191014197	900	915	-	13.8286	5.77e-06	0.0104	GCCTCCCTCTGCGGGC
CTCF	hTFtarget	NC_000002.12:c191015197-191014197	900	915	-	14.4545	5.79e-06	0.011	GCCTCCCTCTGCGGGC
CTCF	hTFtarget	NC_000002.12:c191015197-191014197	901	922	-	13.8333	5.79e-06	0.0102	CGCCACCGCCTCCCTCTGCGGG
CTCF	hTFtarget	NC_000002.12:c191015197-191014197	900	915	-	14.3333	5.85e-06	0.011	GCCTCCCTCTGCGGGC
CTCF	hTFtarget	NC_000002.12:c191015197-191014197	845	860	+	14.1667	5.85e-06	0.00532	CGGCGGCCCCCGCCGG
CTCF	hTFtarget	NC_000002.12:c191015197-191014197	900	915	+	14.2424	5.88e-06	0.0109	GCCCGCAGAGGGAGGC
CTCF	hTFtarget	NC_000002.12:c191015197-191014197	900	915	+	13.7576	5.94e-06	0.00512	GCCCGCAGAGGGAGGC
CTCF	hTFtarget	NC_000002.12:c191015197-191014197	900	915	+	13.7424	5.95e-06	0.00521	GCCCGCAGAGGGAGGC
CTCF	hTFtarget	NC_000002.12:c191015197-191014197	846	861	-	13.9545	5.99e-06	0.00526	TCCGGCGGGGGCCGCC
CTCF	hTFtarget	NC_000002.12:c191015197-191014197	898	913	-	14.0909	6e-06	0.0113	CTCCCTCTGCGGGCCG
CTCF	hTFtarget	NC_000002.12:c191015197-191014197	847	862	+	13.3333	6.05e-06	0.00525	GCGGCCCCCGCCGGAA
CTCF	hTFtarget	NC_000002.12:c191015197-191014197	899	914	-	14.0758	6.26e-06	0.011	CCTCCCTCTGCGGGCC
CTCF	hTFtarget	NC_000002.12:c191015197-191014197	845	860	+	13.9242	6.37e-06	0.00569	CGGCGGCCCCCGCCGG
CTCF	hTFtarget	NC_000002.12:c191015197-191014197	901	918	-	13.7727	6.46e-06	0.0057	ACCGCCTCCCTCTGCGGG
CTCF	hTFtarget	NC_000002.12:c191015197-191014197	900	915	+	13.697	6.47e-06	0.00715	GCCCGCAGAGGGAGGC
CTCF	hTFtarget	NC_000002.12:c191015197-191014197	846	861	+	13.7424	6.48e-06	0.00568	GGCGGCCCCCGCCGGA
CTCF	hTFtarget	NC_000002.12:c191015197-191014197	846	861	-	13.8788	6.63e-06	0.00573	TCCGGCGGGGGCCGCC
CTCF	hTFtarget	NC_000002.12:c191015197-191014197	899	914	+	13.5	6.65e-06	0.0117	GGCCCGCAGAGGGAGG
CTCF	hTFtarget	NC_000002.12:c191015197-191014197	898	913	-	14.0303	6.72e-06	0.0127	CTCCCTCTGCGGGCCG
CTCF	hTFtarget	NC_000002.12:c191015197-191014197	901	916	-	13.8788	6.74e-06	0.0125	CGCCTCCCTCTGCGGG
CTCF	hTFtarget	NC_000002.12:c191015197-191014197	900	915	+	13.9545	6.75e-06	0.0127	GCCCGCAGAGGGAGGC
CTCF	hTFtarget	NC_000002.12:c191015197-191014197	900	915	-	14.0758	6.81e-06	0.0124	GCCTCCCTCTGCGGGC
CTCF	hTFtarget	NC_000002.12:c191015197-191014197	846	860	-	14.0606	6.82e-06	0.00685	CCGGCGGGGGCCGCC
CTCF	hTFtarget	NC_000002.12:c191015197-191014197	901	916	+	13.6061	6.94e-06	0.00854	CCCGCAGAGGGAGGCG
CTCF	hTFtarget	NC_000002.12:c191015197-191014197	846	861	+	13.7727	6.98e-06	0.00631	GGCGGCCCCCGCCGGA
CTCF	hTFtarget	NC_000002.12:c191015197-191014197	900	915	+	13.5152	7.03e-06	0.0125	GCCCGCAGAGGGAGGC
CTCF	hTFtarget	NC_000002.12:c191015197-191014197	901	917	-	13.9545	7.03e-06	0.011	CCGCCTCCCTCTGCGGG
CTCF	hTFtarget	NC_000002.12:c191015197-191014197	901	918	+	13.6364	7.23e-06	0.0134	CCCGCAGAGGGAGGCGGT
CTCF	hTFtarget	NC_000002.12:c191015197-191014197	845	860	+	14.1184	7.33e-06	0.0066	CGGCGGCCCCCGCCGG
CTCF	hTFtarget	NC_000002.12:c191015197-191014197	898	913	-	13.9242	7.39e-06	0.0135	CTCCCTCTGCGGGCCG
CTCF	hTFtarget	NC_000002.12:c191015197-191014197	901	914	+	13.8485	7.4e-06	0.0138	CCCGCAGAGGGAGG
CTCF	hTFtarget	NC_000002.12:c191015197-191014197	901	916	+	13.3182	7.43e-06	0.00651	CCCGCAGAGGGAGGCG
CTCF	hTFtarget	NC_000002.12:c191015197-191014197	845	860	+	13.9091	7.44e-06	0.00695	CGGCGGCCCCCGCCGG
CTCF	hTFtarget	NC_000002.12:c191015197-191014197	846	861	-	13.2121	7.52e-06	0.00693	TCCGGCGGGGGCCGCC
CTCF	hTFtarget	NC_000002.12:c191015197-191014197	901	919	-	13.7424	7.56e-06	0.0139	CACCGCCTCCCTCTGCGGG
CTCF	hTFtarget	NC_000002.12:c191015197-191014197	847	860	-	13.8636	7.56e-06	0.0106	CCGGCGGGGGCCGC
CTCF	hTFtarget	NC_000002.12:c191015197-191014197	901	919	-	13.7424	7.56e-06	0.0139	CACCGCCTCCCTCTGCGGG
CTCF	hTFtarget	NC_000002.12:c191015197-191014197	901	916	-	13.8788	7.59e-06	0.00695	CGCCTCCCTCTGCGGG
CTCF	hTFtarget	NC_000002.12:c191015197-191014197	901	915	+	13.8636	7.65e-06	0.00685	CCCGCAGAGGGAGGC
CTCF	hTFtarget	NC_000002.12:c191015197-191014197	900	915	-	13.9868	7.66e-06	0.0142	GCCTCCCTCTGCGGGC
CTCF	hTFtarget	NC_000002.12:c191015197-191014197	900	915	+	13.5152	7.7e-06	0.0107	GCCCGCAGAGGGAGGC
CTCF	hTFtarget	NC_000002.12:c191015197-191014197	846	861	-	13.3636	7.73e-06	0.00715	TCCGGCGGGGGCCGCC
CTCF	hTFtarget	NC_000002.12:c191015197-191014197	900	914	-	14.0263	7.78e-06	0.0143	CCTCCCTCTGCGGGC
CTCF	hTFtarget	NC_000002.12:c191015197-191014197	900	915	-	13.5303	7.78e-06	0.0137	GCCTCCCTCTGCGGGC
CTCF	hTFtarget	NC_000002.12:c191015197-191014197	844	859	-	13.697	7.88e-06	0.0113	CGGCGGGGGCCGCCGG
CTCF	hTFtarget	NC_000002.12:c191015197-191014197	901	919	-	13.5303	7.89e-06	0.0148	CACCGCCTCCCTCTGCGGG
CTCF	hTFtarget	NC_000002.12:c191015197-191014197	901	914	-	13.5909	8.01e-06	0.0102	CCTCCCTCTGCGGG
CTCF	hTFtarget	NC_000002.12:c191015197-191014197	901	916	+	13.2879	8.03e-06	0.00719	CCCGCAGAGGGAGGCG
CTCF	hTFtarget	NC_000002.12:c191015197-191014197	900	914	+	13.5909	8.06e-06	0.0142	GCCCGCAGAGGGAGG
CTCF	hTFtarget	NC_000002.12:c191015197-191014197	846	861	+	13.4697	8.06e-06	0.00728	GGCGGCCCCCGCCGGA
CTCF	hTFtarget	NC_000002.12:c191015197-191014197	901	916	+	13.7576	8.13e-06	0.0143	CCCGCAGAGGGAGGCG
CTCF	hTFtarget	NC_000002.12:c191015197-191014197	845	861	+	13.2576	8.22e-06	0.00744	CGGCGGCCCCCGCCGGA
CTCF	hTFtarget	NC_000002.12:c191015197-191014197	900	913	-	13.4697	8.28e-06	0.0142	CTCCCTCTGCGGGC
CTCF	hTFtarget	NC_000002.12:c191015197-191014197	847	862	+	12.9242	8.31e-06	0.00721	GCGGCCCCCGCCGGAA
CTCF	hTFtarget	NC_000002.12:c191015197-191014197	846	860	-	13.5758	8.34e-06	0.00739	CCGGCGGGGGCCGCC
CTCF	hTFtarget	NC_000002.12:c191015197-191014197	900	915	+	13.0909	8.36e-06	0.012	GCCCGCAGAGGGAGGC
CTCF	hTFtarget	NC_000002.12:c191015197-191014197	900	915	+	13.197	8.57e-06	0.016	GCCCGCAGAGGGAGGC
CTCF	hTFtarget	NC_000002.12:c191015197-191014197	901	916	+	13.4545	8.63e-06	0.00759	CCCGCAGAGGGAGGCG
CTCF	hTFtarget	NC_000002.12:c191015197-191014197	900	915	+	13.3485	8.65e-06	0.0154	GCCCGCAGAGGGAGGC
CTCF	hTFtarget	NC_000002.12:c191015197-191014197	844	861	+	13.3939	8.77e-06	0.00771	CCGGCGGCCCCCGCCGGA
CTCF	hTFtarget	NC_000002.12:c191015197-191014197	842	861	+	12.803	8.77e-06	0.0075	AGCCGGCGGCCCCCGCCGGA
CTCF	hTFtarget	NC_000002.12:c191015197-191014197	900	915	+	13.3636	8.84e-06	0.0166	GCCCGCAGAGGGAGGC
CTCF	hTFtarget	NC_000002.12:c191015197-191014197	845	860	+	13.2424	8.96e-06	0.00828	CGGCGGCCCCCGCCGG
CTCF	hTFtarget	NC_000002.12:c191015197-191014197	900	914	-	13.3182	9.11e-06	0.0118	CCTCCCTCTGCGGGC
CTCF	hTFtarget	NC_000002.12:c191015197-191014197	900	914	-	13.3182	9.11e-06	0.0118	CCTCCCTCTGCGGGC
CTCF	hTFtarget	NC_000002.12:c191015197-191014197	900	915	-	12.7576	9.11e-06	0.013	GCCTCCCTCTGCGGGC
CTCF	hTFtarget	NC_000002.12:c191015197-191014197	846	861	+	12.8939	9.31e-06	0.00846	GGCGGCCCCCGCCGGA
CTCF	hTFtarget	NC_000002.12:c191015197-191014197	900	914	-	13.3367	9.46e-06	0.0165	CCTCCCTCTGCGGGC
CTCF	hTFtarget	NC_000002.12:c191015197-191014197	845	859	+	13.5152	9.48e-06	0.00901	CGGCGGCCCCCGCCG
CTCF	hTFtarget	NC_000002.12:c191015197-191014197	979	994	-	12.4091	9.51e-06	0.0055	CGGCCCCCTTCCGCCC
CTCF	hTFtarget	NC_000002.12:c191015197-191014197	901	915	+	13.2576	9.52e-06	0.00783	CCCGCAGAGGGAGGC
CTCF	hTFtarget	NC_000002.12:c191015197-191014197	844	861	+	12.9697	9.65e-06	0.00843	CCGGCGGCCCCCGCCGGA
CTCF	hTFtarget	NC_000002.12:c191015197-191014197	901	916	+	12.9697	9.81e-06	0.00995	CCCGCAGAGGGAGGCG
CTCF	hTFtarget	NC_000002.12:c191015197-191014197	901	918	-	13.3939	9.87e-06	0.0186	ACCGCCTCCCTCTGCGGG
CTCF	hTFtarget	NC_000002.12:c191015197-191014197	901	918	-	13.3788	9.93e-06	0.0187	ACCGCCTCCCTCTGCGGG
CTCF	hTFtarget	NC_000002.12:c191015197-191014197	901	916	+	13.2879	1e-05	0.0129	CCCGCAGAGGGAGGCG
CTCF	hTFtarget	NC_000002.12:c191015197-191014197	901	916	+	13.2879	1e-05	0.0129	CCCGCAGAGGGAGGCG
CTCF	hTFtarget	NC_000002.12:c191015197-191014197	845	860	-	12.8788	1.01e-05	0.00854	CCGGCGGGGGCCGCCG
CTCF	hTFtarget	NC_000002.12:c191015197-191014197	845	860	+	12.6212	1.01e-05	0.0105	CGGCGGCCCCCGCCGG
CTCF	hTFtarget	NC_000002.12:c191015197-191014197	901	915	+	13.1667	1.03e-05	0.00943	CCCGCAGAGGGAGGC
CTCF	hTFtarget	NC_000002.12:c191015197-191014197	900	913	-	13.4091	1.05e-05	0.0192	CTCCCTCTGCGGGC
CTCF	hTFtarget	NC_000002.12:c191015197-191014197	833	857	-	12.0909	1.06e-05	0.0045	GCGGGGGCCGCCGGCTGGGTGAGCT
CTCF	hTFtarget	NC_000002.12:c191015197-191014197	900	914	+	13.3939	1.06e-05	0.02	GCCCGCAGAGGGAGG
CTCF	hTFtarget	NC_000002.12:c191015197-191014197	846	859	-	13.3333	1.07e-05	0.0138	CGGCGGGGGCCGCC
CTCF	hTFtarget	NC_000002.12:c191015197-191014197	847	862	+	12.4545	1.09e-05	0.00941	GCGGCCCCCGCCGGAA
CTCF	hTFtarget	NC_000002.12:c191015197-191014197	901	916	-	12.803	1.09e-05	0.0148	CGCCTCCCTCTGCGGG
CTCF	hTFtarget	NC_000002.12:c191015197-191014197	845	860	-	13.1364	1.09e-05	0.00962	CCGGCGGGGGCCGCCG
CTCF	hTFtarget	NC_000002.12:c191015197-191014197	846	863	+	12.7424	1.09e-05	0.00991	GGCGGCCCCCGCCGGAAG
CTCF	hTFtarget	NC_000002.12:c191015197-191014197	901	914	+	13.0909	1.1e-05	0.00966	CCCGCAGAGGGAGG
CTCF	hTFtarget	NC_000002.12:c191015197-191014197	846	861	-	12.7576	1.1e-05	0.00937	TCCGGCGGGGGCCGCC
CTCF	hTFtarget	NC_000002.12:c191015197-191014197	846	861	-	12.6667	1.11e-05	0.00995	TCCGGCGGGGGCCGCC
CTCF	hTFtarget	NC_000002.12:c191015197-191014197	901	916	-	12.697	1.11e-05	0.0134	CGCCTCCCTCTGCGGG
CTCF	hTFtarget	NC_000002.12:c191015197-191014197	846	861	-	12.6212	1.11e-05	0.00964	TCCGGCGGGGGCCGCC
CTCF	hTFtarget	NC_000002.12:c191015197-191014197	847	860	+	12.9697	1.11e-05	0.0102	GCGGCCCCCGCCGG
CTCF	hTFtarget	NC_000002.12:c191015197-191014197	901	914	+	13.0455	1.11e-05	0.00975	CCCGCAGAGGGAGG
CTCF	hTFtarget	NC_000002.12:c191015197-191014197	901	916	-	13.197	1.12e-05	0.0207	CGCCTCCCTCTGCGGG
CTCF	hTFtarget	NC_000002.12:c191015197-191014197	846	860	-	13.1364	1.13e-05	0.0104	CCGGCGGGGGCCGCC
CTCF	hTFtarget	NC_000002.12:c191015197-191014197	901	916	-	13.1667	1.14e-05	0.021	CGCCTCCCTCTGCGGG
CTCF	hTFtarget	NC_000002.12:c191015197-191014197	846	861	-	12.4091	1.15e-05	0.00974	TCCGGCGGGGGCCGCC
CTCF	hTFtarget	NC_000002.12:c191015197-191014197	846	861	+	12.7121	1.15e-05	0.00993	GGCGGCCCCCGCCGGA
CTCF	hTFtarget	NC_000002.12:c191015197-191014197	900	915	+	12.8788	1.15e-05	0.0212	GCCCGCAGAGGGAGGC
CTCF	hTFtarget	NC_000002.12:c191015197-191014197	33	46	+	13.3788	1.16e-05	0.018	CAGAAGGAGGCAGC
CTCF	hTFtarget	NC_000002.12:c191015197-191014197	901	916	-	12.3333	1.16e-05	0.0105	CGCCTCCCTCTGCGGG
CTCF	hTFtarget	NC_000002.12:c191015197-191014197	842	861	+	12.3485	1.17e-05	0.0103	AGCCGGCGGCCCCCGCCGGA
CTCF	hTFtarget	NC_000002.12:c191015197-191014197	845	860	-	12.5909	1.19e-05	0.00995	CCGGCGGGGGCCGCCG
CTCF	hTFtarget	NC_000002.12:c191015197-191014197	32	48	-	13.0152	1.19e-05	0.011	CTGCTGCCTCCTTCTGC
CTCF	hTFtarget	NC_000002.12:c191015197-191014197	901	914	+	13.0455	1.2e-05	0.0106	CCCGCAGAGGGAGG
CTCF	hTFtarget	NC_000002.12:c191015197-191014197	847	862	-	12.5303	1.21e-05	0.0103	TTCCGGCGGGGGCCGC
CTCF	hTFtarget	NC_000002.12:c191015197-191014197	901	916	-	12.7727	1.22e-05	0.0226	CGCCTCCCTCTGCGGG
CTCF	hTFtarget	NC_000002.12:c191015197-191014197	900	913	+	12.9697	1.23e-05	0.0225	GCCCGCAGAGGGAG
CTCF	hTFtarget	NC_000002.12:c191015197-191014197	846	861	-	12.6061	1.23e-05	0.0107	TCCGGCGGGGGCCGCC
CTCF	hTFtarget	NC_000002.12:c191015197-191014197	976	996	+	11.6515	1.23e-05	0.00681	TGGGGGCGGAAGGGGGCCGGG
CTCF	hTFtarget	NC_000002.12:c191015197-191014197	846	861	+	12.4545	1.26e-05	0.0113	GGCGGCCCCCGCCGGA
CTCF	hTFtarget	NC_000002.12:c191015197-191014197	33	47	-	12.9394	1.28e-05	0.0224	TGCTGCCTCCTTCTG
CTCF	hTFtarget	NC_000002.12:c191015197-191014197	843	862	-	12.6364	1.29e-05	0.0117	TTCCGGCGGGGGCCGCCGGC
CTCF	hTFtarget	NC_000002.12:c191015197-191014197	901	916	+	12.7576	1.3e-05	0.0115	CCCGCAGAGGGAGGCG
CTCF	hTFtarget	NC_000002.12:c191015197-191014197	979	994	-	12.0152	1.3e-05	0.0075	CGGCCCCCTTCCGCCC
CTCF	hTFtarget	NC_000002.12:c191015197-191014197	847	861	+	12.6364	1.31e-05	0.0118	GCGGCCCCCGCCGGA
CTCF	hTFtarget	NC_000002.12:c191015197-191014197	847	861	+	12.6364	1.31e-05	0.0118	GCGGCCCCCGCCGGA
CTCF	hTFtarget	NC_000002.12:c191015197-191014197	844	862	+	12.3636	1.32e-05	0.0115	CCGGCGGCCCCCGCCGGAA
CTCF	hTFtarget	NC_000002.12:c191015197-191014197	846	861	+	12.3333	1.34e-05	0.0118	GGCGGCCCCCGCCGGA
CTCF	hTFtarget	NC_000002.12:c191015197-191014197	32	47	-	12.8485	1.34e-05	0.0247	TGCTGCCTCCTTCTGC
CTCF	hTFtarget	NC_000002.12:c191015197-191014197	847	862	+	12.1515	1.35e-05	0.0117	GCGGCCCCCGCCGGAA
CTCF	hTFtarget	NC_000002.12:c191015197-191014197	846	861	-	12.0909	1.36e-05	0.012	TCCGGCGGGGGCCGCC
CTCF	hTFtarget	NC_000002.12:c191015197-191014197	846	861	+	12.3182	1.37e-05	0.0128	GGCGGCCCCCGCCGGA
CTCF	hTFtarget	NC_000002.12:c191015197-191014197	33	47	+	12.5303	1.38e-05	0.0256	CAGAAGGAGGCAGCA
CTCF	hTFtarget	NC_000002.12:c191015197-191014197	901	916	+	12.7121	1.39e-05	0.0259	CCCGCAGAGGGAGGCG
CTCF	hTFtarget	NC_000002.12:c191015197-191014197	32	47	+	12.697	1.39e-05	0.0129	GCAGAAGGAGGCAGCA
CTCF	hTFtarget	NC_000002.12:c191015197-191014197	901	916	+	12.7121	1.39e-05	0.026	CCCGCAGAGGGAGGCG
CTCF	hTFtarget	NC_000002.12:c191015197-191014197	846	861	-	12.2121	1.39e-05	0.0126	TCCGGCGGGGGCCGCC
CTCF	hTFtarget	NC_000002.12:c191015197-191014197	32	47	+	12.697	1.39e-05	0.0129	GCAGAAGGAGGCAGCA
CTCF	hTFtarget	NC_000002.12:c191015197-191014197	32	47	-	12.803	1.4e-05	0.0225	TGCTGCCTCCTTCTGC
CTCF	hTFtarget	NC_000002.12:c191015197-191014197	900	915	+	12.7121	1.4e-05	0.0264	GCCCGCAGAGGGAGGC
CTCF	hTFtarget	NC_000002.12:c191015197-191014197	900	915	+	12.7121	1.4e-05	0.0264	GCCCGCAGAGGGAGGC
CTCF	hTFtarget	NC_000002.12:c191015197-191014197	33	46	-	12.803	1.42e-05	0.0142	GCTGCCTCCTTCTG
CTCF	hTFtarget	NC_000002.12:c191015197-191014197	846	861	+	12.6818	1.43e-05	0.0121	GGCGGCCCCCGCCGGA
CTCF	hTFtarget	NC_000002.12:c191015197-191014197	33	47	-	12.7576	1.44e-05	0.00901	TGCTGCCTCCTTCTG
CTCF	hTFtarget	NC_000002.12:c191015197-191014197	846	861	+	11.803	1.44e-05	0.013	GGCGGCCCCCGCCGGA
CTCF	hTFtarget	NC_000002.12:c191015197-191014197	901	916	+	12.6667	1.44e-05	0.0271	CCCGCAGAGGGAGGCG
CTCF	hTFtarget	NC_000002.12:c191015197-191014197	844	862	+	12.3182	1.45e-05	0.0134	CCGGCGGCCCCCGCCGGAA
CTCF	hTFtarget	NC_000002.12:c191015197-191014197	844	862	+	12.3182	1.45e-05	0.0134	CCGGCGGCCCCCGCCGGAA
CTCF	hTFtarget	NC_000002.12:c191015197-191014197	900	914	-	12.8182	1.46e-05	0.0277	CCTCCCTCTGCGGGC
CTCF	hTFtarget	NC_000002.12:c191015197-191014197	979	997	-	12	1.47e-05	0.0133	GCCCGGCCCCCTTCCGCCC
CTCF	hTFtarget	NC_000002.12:c191015197-191014197	847	860	-	12.3788	1.47e-05	0.0129	CCGGCGGGGGCCGC
CTCF	hTFtarget	NC_000002.12:c191015197-191014197	843	862	+	12.4242	1.47e-05	0.0125	GCCGGCGGCCCCCGCCGGAA
CTCF	hTFtarget	NC_000002.12:c191015197-191014197	845	860	+	12.1061	1.49e-05	0.0134	CGGCGGCCCCCGCCGG
CTCF	hTFtarget	NC_000002.12:c191015197-191014197	901	914	+	12.3636	1.49e-05	0.0129	CCCGCAGAGGGAGG
CTCF	hTFtarget	NC_000002.12:c191015197-191014197	33	48	+	12.4697	1.5e-05	0.0113	CAGAAGGAGGCAGCAG
CTCF	hTFtarget	NC_000002.12:c191015197-191014197	900	913	-	12.4848	1.51e-05	0.0281	CTCCCTCTGCGGGC
CTCF	hTFtarget	NC_000002.12:c191015197-191014197	901	914	+	12.6515	1.51e-05	0.0261	CCCGCAGAGGGAGG
CTCF	hTFtarget	NC_000002.12:c191015197-191014197	33	46	+	13.0455	1.53e-05	0.0293	CAGAAGGAGGCAGC
CTCF	hTFtarget	NC_000002.12:c191015197-191014197	902	916	-	12.6364	1.54e-05	0.00901	CGCCTCCCTCTGCGG
CTCF	hTFtarget	NC_000002.12:c191015197-191014197	846	859	+	12.6515	1.54e-05	0.0142	GGCGGCCCCCGCCG
CTCF	hTFtarget	NC_000002.12:c191015197-191014197	32	47	-	12.0455	1.57e-05	0.0148	TGCTGCCTCCTTCTGC
CTCF	hTFtarget	NC_000002.12:c191015197-191014197	846	861	+	11.7576	1.57e-05	0.0141	GGCGGCCCCCGCCGGA
CTCF	hTFtarget	NC_000002.12:c191015197-191014197	33	46	+	12.5455	1.58e-05	0.0242	CAGAAGGAGGCAGC
CTCF	hTFtarget	NC_000002.12:c191015197-191014197	840	851	+	13.3289	1.58e-05	0.0289	CCAGCCGGCGGC
CTCF	hTFtarget	NC_000002.12:c191015197-191014197	32	49	+	12.1212	1.59e-05	0.0134	GCAGAAGGAGGCAGCAGA
CTCF	hTFtarget	NC_000002.12:c191015197-191014197	846	861	+	12.5909	1.61e-05	0.0147	GGCGGCCCCCGCCGGA
CTCF	hTFtarget	NC_000002.12:c191015197-191014197	846	861	+	12.0455	1.62e-05	0.0148	GGCGGCCCCCGCCGGA
CTCF	hTFtarget	NC_000002.12:c191015197-191014197	32	47	+	11.9848	1.62e-05	0.00995	GCAGAAGGAGGCAGCA
CTCF	hTFtarget	NC_000002.12:c191015197-191014197	900	914	-	12.3182	1.64e-05	0.0178	CCTCCCTCTGCGGGC
CTCF	hTFtarget	NC_000002.12:c191015197-191014197	33	46	+	12.6818	1.65e-05	0.0183	CAGAAGGAGGCAGC
CTCF	hTFtarget	NC_000002.12:c191015197-191014197	901	914	+	12.1061	1.66e-05	0.0144	CCCGCAGAGGGAGG
CTCF	hTFtarget	NC_000002.12:c191015197-191014197	848	863	+	11.6818	1.67e-05	0.0142	CGGCCCCCGCCGGAAG
CTCF	hTFtarget	NC_000002.12:c191015197-191014197	847	862	+	11.6515	1.69e-05	0.0152	GCGGCCCCCGCCGGAA
CTCF	hTFtarget	NC_000002.12:c191015197-191014197	847	862	+	11.6061	1.72e-05	0.0141	GCGGCCCCCGCCGGAA
CTCF	hTFtarget	NC_000002.12:c191015197-191014197	847	863	-	11.7727	1.72e-05	0.0147	CTTCCGGCGGGGGCCGC
CTCF	hTFtarget	NC_000002.12:c191015197-191014197	979	992	-	12.7121	1.73e-05	0.0173	GCCCCCTTCCGCCC
CTCF	hTFtarget	NC_000002.12:c191015197-191014197	979	999	-	11.2959	1.73e-05	0.0097	GCGCCCGGCCCCCTTCCGCCC
CTCF	hTFtarget	NC_000002.12:c191015197-191014197	846	861	+	12.0455	1.73e-05	0.0152	GGCGGCCCCCGCCGGA
CTCF	hTFtarget	NC_000002.12:c191015197-191014197	839	860	+	11.6515	1.76e-05	0.0155	CCCAGCCGGCGGCCCCCGCCGG
CTCF	hTFtarget	NC_000002.12:c191015197-191014197	845	860	-	12.3636	1.76e-05	0.0143	CCGGCGGGGGCCGCCG
CTCF	hTFtarget	NC_000002.12:c191015197-191014197	978	992	-	12.1364	1.77e-05	0.0329	GCCCCCTTCCGCCCC
CTCF	hTFtarget	NC_000002.12:c191015197-191014197	847	862	+	11.6212	1.79e-05	0.0165	GCGGCCCCCGCCGGAA
CTCF	hTFtarget	NC_000002.12:c191015197-191014197	900	915	-	12.1571	1.79e-05	0.0278	GCCTCCCTCTGCGGGC
CTCF	hTFtarget	NC_000002.12:c191015197-191014197	840	855	+	11.6818	1.8e-05	0.0108	CCAGCCGGCGGCCCCC
CTCF	hTFtarget	NC_000002.12:c191015197-191014197	846	861	+	12.0152	1.8e-05	0.0162	GGCGGCCCCCGCCGGA
CTCF	hTFtarget	NC_000002.12:c191015197-191014197	902	915	-	12.3333	1.8e-05	0.0111	GCCTCCCTCTGCGG
CTCF	hTFtarget	NC_000002.12:c191015197-191014197	845	860	-	12.0429	1.82e-05	0.0343	CCGGCGGGGGCCGCCG
CTCF	hTFtarget	NC_000002.12:c191015197-191014197	842	863	+	12.6	1.83e-05	0.0115	AGCCGGCGGCCCCCGCCGGAAG
CTCF	hTFtarget	NC_000002.12:c191015197-191014197	901	913	+	12.303	1.84e-05	0.02	CCCGCAGAGGGAG
CTCF	hTFtarget	NC_000002.12:c191015197-191014197	846	863	+	11.803	1.86e-05	0.0165	GGCGGCCCCCGCCGGAAG
CTCF	hTFtarget	NC_000002.12:c191015197-191014197	901	922	-	12.5714	1.86e-05	0.0115	CGCCACCGCCTCCCTCTGCGGG
CTCF	hTFtarget	NC_000002.12:c191015197-191014197	840	851	+	12.4394	1.87e-05	0.0241	CCAGCCGGCGGC
CTCF	hTFtarget	NC_000002.12:c191015197-191014197	957	981	-	10.9091	1.87e-05	0.00613	CCCCCACCAATCACCGGGCGGCTCC
CTCF	hTFtarget	NC_000002.12:c191015197-191014197	900	913	-	12.4848	1.88e-05	0.0355	CTCCCTCTGCGGGC
CTCF	hTFtarget	NC_000002.12:c191015197-191014197	33	46	-	12.2576	1.88e-05	0.0111	GCTGCCTCCTTCTG
CTCF	hTFtarget	NC_000002.12:c191015197-191014197	899	912	-	12.5606	1.89e-05	0.0173	TCCCTCTGCGGGCC
CTCF	hTFtarget	NC_000002.12:c191015197-191014197	32	47	+	12.1515	1.9e-05	0.0297	GCAGAAGGAGGCAGCA
CTCF	hTFtarget	NC_000002.12:c191015197-191014197	979	998	-	10.8788	1.91e-05	0.0108	CGCCCGGCCCCCTTCCGCCC
CTCF	hTFtarget	NC_000002.12:c191015197-191014197	902	917	+	11.9848	1.91e-05	0.0113	CCGCAGAGGGAGGCGG
CTCF	hTFtarget	NC_000002.12:c191015197-191014197	902	915	+	12.5	1.92e-05	0.018	CCGCAGAGGGAGGC
CTCF	hTFtarget	NC_000002.12:c191015197-191014197	32	51	+	11.1515	1.92e-05	0.00721	GCAGAAGGAGGCAGCAGAAG
CTCF	hTFtarget	NC_000002.12:c191015197-191014197	980	992	-	12.4848	1.92e-05	0.0336	GCCCCCTTCCGCC
CTCF	hTFtarget	NC_000002.12:c191015197-191014197	846	859	+	12.2121	1.93e-05	0.0111	GGCGGCCCCCGCCG
CTCF	hTFtarget	NC_000002.12:c191015197-191014197	844	862	-	11.7879	1.93e-05	0.0172	TTCCGGCGGGGGCCGCCGG
CTCF	hTFtarget	NC_000002.12:c191015197-191014197	904	923	+	11.1212	1.94e-05	0.00721	GCAGAGGGAGGCGGTGGCGC
CTCF	hTFtarget	NC_000002.12:c191015197-191014197	847	862	+	11.8485	1.98e-05	0.0167	GCGGCCCCCGCCGGAA
CTCF	hTFtarget	NC_000002.12:c191015197-191014197	32	48	-	11.6515	1.98e-05	0.0117	CTGCTGCCTCCTTCTGC
CTCF	hTFtarget	NC_000002.12:c191015197-191014197	849	869	+	10.6061	1.98e-05	0.00823	GGCCCCCGCCGGAAGCCGGCG
CTCF	hTFtarget	NC_000002.12:c191015197-191014197	899	917	-	12.0152	1.98e-05	0.0374	CCGCCTCCCTCTGCGGGCC
CTCF	hTFtarget	NC_000002.12:c191015197-191014197	979	998	+	11.803	1.99e-05	0.012	GGGCGGAAGGGGGCCGGGCG
CTCF	hTFtarget	NC_000002.12:c191015197-191014197	902	917	-	12.3182	1.99e-05	0.0144	CCGCCTCCCTCTGCGG
CTCF	hTFtarget	NC_000002.12:c191015197-191014197	847	861	+	11.9394	1.99e-05	0.0178	GCGGCCCCCGCCGGA
CTCF	hTFtarget	NC_000002.12:c191015197-191014197	848	863	-	11.6667	1.99e-05	0.0121	CTTCCGGCGGGGGCCG
CTCF	hTFtarget	NC_000002.12:c191015197-191014197	845	860	+	11.7879	1.99e-05	0.0184	CGGCGGCCCCCGCCGG
CTCF	hTFtarget	NC_000002.12:c191015197-191014197	979	994	+	12.0526	2e-05	0.0265	GGGCGGAAGGGGGCCG
CTCF	hTFtarget	NC_000002.12:c191015197-191014197	901	916	-	12.1667	2e-05	0.0263	CGCCTCCCTCTGCGGG
CTCF	hTFtarget	NC_000002.12:c191015197-191014197	33	46	+	12.1818	2.01e-05	0.0138	CAGAAGGAGGCAGC
CTCF	hTFtarget	NC_000002.12:c191015197-191014197	847	862	-	11.3636	2.03e-05	0.018	TTCCGGCGGGGGCCGC
CTCF	hTFtarget	NC_000002.12:c191015197-191014197	844	862	-	11.6515	2.07e-05	0.0191	TTCCGGCGGGGGCCGCCGG
CTCF	hTFtarget	NC_000002.12:c191015197-191014197	840	859	+	10.9697	2.08e-05	0.00721	CCAGCCGGCGGCCCCCGCCG
CTCF	hTFtarget	NC_000002.12:c191015197-191014197	32	49	-	12.0455	2.09e-05	0.0197	TCTGCTGCCTCCTTCTGC
CTCF	hTFtarget	NC_000002.12:c191015197-191014197	900	912	-	12.1364	2.1e-05	0.0195	TCCCTCTGCGGGC
CTCF	hTFtarget	NC_000002.12:c191015197-191014197	847	861	-	11.7273	2.11e-05	0.0186	TCCGGCGGGGGCCGC
CTCF	hTFtarget	NC_000002.12:c191015197-191014197	978	993	+	11.5455	2.11e-05	0.0121	GGGGCGGAAGGGGGCC
CTCF	hTFtarget	NC_000002.12:c191015197-191014197	32	49	-	12.0152	2.13e-05	0.02	TCTGCTGCCTCCTTCTGC
CTCF	hTFtarget	NC_000002.12:c191015197-191014197	848	861	+	11.8182	2.13e-05	0.0194	CGGCCCCCGCCGGA
CTCF	hTFtarget	NC_000002.12:c191015197-191014197	844	860	+	11.8636	2.14e-05	0.0132	CCGGCGGCCCCCGCCGG
CTCF	hTFtarget	NC_000002.12:c191015197-191014197	32	47	+	11.303	2.15e-05	0.0122	GCAGAAGGAGGCAGCA
CTCF	hTFtarget	NC_000002.12:c191015197-191014197	843	860	-	11.5	2.16e-05	0.0134	CCGGCGGGGGCCGCCGGC
CTCF	hTFtarget	NC_000002.12:c191015197-191014197	847	871	+	10.5909	2.16e-05	0.00613	GCGGCCCCCGCCGGAAGCCGGCGGA
CTCF	hTFtarget	NC_000002.12:c191015197-191014197	848	861	+	11.6212	2.16e-05	0.0185	CGGCCCCCGCCGGA
CTCF	hTFtarget	NC_000002.12:c191015197-191014197	32	47	-	12.3289	2.17e-05	0.013	TGCTGCCTCCTTCTGC
CTCF	hTFtarget	NC_000002.12:c191015197-191014197	848	860	-	11.9848	2.17e-05	0.02	CCGGCGGGGGCCG
CTCF	hTFtarget	NC_000002.12:c191015197-191014197	979	994	-	11.2576	2.19e-05	0.0174	CGGCCCCCTTCCGCCC
CTCF	hTFtarget	NC_000002.12:c191015197-191014197	848	863	+	11.2576	2.2e-05	0.0185	CGGCCCCCGCCGGAAG
CTCF	hTFtarget	NC_000002.12:c191015197-191014197	855	870	-	10.8788	2.21e-05	0.00958	CCGCCGGCTTCCGGCG
CTCF	hTFtarget	NC_000002.12:c191015197-191014197	980	992	-	12.0303	2.22e-05	0.0195	GCCCCCTTCCGCC
CTCF	hTFtarget	NC_000002.12:c191015197-191014197	846	861	+	11.4394	2.22e-05	0.0204	GGCGGCCCCCGCCGGA
CTCF	hTFtarget	NC_000002.12:c191015197-191014197	842	862	-	10.9848	2.22e-05	0.0199	TTCCGGCGGGGGCCGCCGGCT
CTCF	hTFtarget	NC_000002.12:c191015197-191014197	979	994	+	11.303	2.24e-05	0.0127	GGGCGGAAGGGGGCCG
CTCF	hTFtarget	NC_000002.12:c191015197-191014197	846	861	+	11.6667	2.25e-05	0.0201	GGCGGCCCCCGCCGGA
CTCF	hTFtarget	NC_000002.12:c191015197-191014197	846	861	-	11.5152	2.27e-05	0.0209	TCCGGCGGGGGCCGCC
CTCF	hTFtarget	NC_000002.12:c191015197-191014197	845	861	-	11.0758	2.28e-05	0.021	TCCGGCGGGGGCCGCCG
CTCF	hTFtarget	NC_000002.12:c191015197-191014197	33	48	-	12.0606	2.3e-05	0.0144	CTGCTGCCTCCTTCTG
CTCF	hTFtarget	NC_000002.12:c191015197-191014197	846	861	+	11.7424	2.31e-05	0.0214	GGCGGCCCCCGCCGGA
CTCF	hTFtarget	NC_000002.12:c191015197-191014197	846	861	-	11.3485	2.31e-05	0.0208	TCCGGCGGGGGCCGCC
CTCF	hTFtarget	NC_000002.12:c191015197-191014197	847	862	-	11.303	2.32e-05	0.0209	TTCCGGCGGGGGCCGC
CTCF	hTFtarget	NC_000002.12:c191015197-191014197	840	854	+	11.5455	2.34e-05	0.0128	CCAGCCGGCGGCCCC
CTCF	hTFtarget	NC_000002.12:c191015197-191014197	846	861	+	11.5606	2.34e-05	0.0214	GGCGGCCCCCGCCGGA
CTCF	hTFtarget	NC_000002.12:c191015197-191014197	32	47	+	11.803	2.35e-05	0.0143	GCAGAAGGAGGCAGCA
CTCF	database	NC_000002.12:c191015197-191014197	845	863	-	11.6053	2.37e-05	0.0213	CTTCCGGCGGGGGCCGCCG
CTCF	hTFtarget	NC_000002.12:c191015197-191014197	979	994	+	11.1364	2.39e-05	0.0216	GGGCGGAAGGGGGCCG
CTCF	hTFtarget	NC_000002.12:c191015197-191014197	840	855	+	10.8788	2.41e-05	0.0141	CCAGCCGGCGGCCCCC
CTCF	database	NC_000002.12:c191015197-191014197	845	863	-	11.6429	2.41e-05	0.0216	CTTCCGGCGGGGGCCGCCG
CTCF	hTFtarget	NC_000002.12:c191015197-191014197	901	916	-	11.7879	2.42e-05	0.0225	CGCCTCCCTCTGCGGG
CTCF	hTFtarget	NC_000002.12:c191015197-191014197	844	859	+	11.9545	2.44e-05	0.0144	CCGGCGGCCCCCGCCG
CTCF	hTFtarget	NC_000002.12:c191015197-191014197	980	992	-	12.1212	2.45e-05	0.0242	GCCCCCTTCCGCC
CTCF	hTFtarget	NC_000002.12:c191015197-191014197	902	915	+	11.7879	2.46e-05	0.0138	CCGCAGAGGGAGGC
CTCF	hTFtarget	NC_000002.12:c191015197-191014197	32	47	-	11.8333	2.46e-05	0.015	TGCTGCCTCCTTCTGC
CTCF	hTFtarget	NC_000002.12:c191015197-191014197	32	50	-	11.3182	2.48e-05	0.0232	TTCTGCTGCCTCCTTCTGC
CTCF	hTFtarget	NC_000002.12:c191015197-191014197	845	862	-	11.5909	2.5e-05	0.023	TTCCGGCGGGGGCCGCCG
CTCF	hTFtarget	NC_000002.12:c191015197-191014197	827	838	-	12.6974	2.51e-05	0.0481	TGAGCTGCAGCC
CTCF	hTFtarget	NC_000002.12:c191015197-191014197	844	861	+	11.4242	2.52e-05	0.0238	CCGGCGGCCCCCGCCGGA
CTCF	hTFtarget	NC_000002.12:c191015197-191014197	844	862	-	11.3636	2.54e-05	0.0237	TTCCGGCGGGGGCCGCCGG
CTCF	hTFtarget	NC_000002.12:c191015197-191014197	900	913	-	11.7121	2.55e-05	0.0487	CTCCCTCTGCGGGC
CTCF	hTFtarget	NC_000002.12:c191015197-191014197	32	47	-	10.6061	2.56e-05	0.0156	TGCTGCCTCCTTCTGC
CTCF	hTFtarget	NC_000002.12:c191015197-191014197	32	49	-	11.0152	2.57e-05	0.0151	TCTGCTGCCTCCTTCTGC
CTCF	hTFtarget	NC_000002.12:c191015197-191014197	848	863	+	10.7273	2.57e-05	0.0214	CGGCCCCCGCCGGAAG
CTCF	hTFtarget	NC_000002.12:c191015197-191014197	855	870	-	10.2273	2.57e-05	0.0112	CCGCCGGCTTCCGGCG
CTCF	hTFtarget	NC_000002.12:c191015197-191014197	900	912	-	12.0152	2.58e-05	0.0242	TCCCTCTGCGGGC
CTCF	hTFtarget	NC_000002.12:c191015197-191014197	847	862	-	10.9394	2.63e-05	0.0178	TTCCGGCGGGGGCCGC
CTCF	hTFtarget	NC_000002.12:c191015197-191014197	847	862	-	10.6515	2.65e-05	0.0234	TTCCGGCGGGGGCCGC
CTCF	hTFtarget	NC_000002.12:c191015197-191014197	845	862	-	11.4394	2.67e-05	0.0245	TTCCGGCGGGGGCCGCCG
CTCF	hTFtarget	NC_000002.12:c191015197-191014197	32	50	-	11.3333	2.71e-05	0.0248	TTCTGCTGCCTCCTTCTGC
CTCF	hTFtarget	NC_000002.12:c191015197-191014197	901	916	-	11.5303	2.71e-05	0.0249	CGCCTCCCTCTGCGGG
CTCF	hTFtarget	NC_000002.12:c191015197-191014197	32	50	-	11.3333	2.71e-05	0.0249	TTCTGCTGCCTCCTTCTGC
CTCF	hTFtarget	NC_000002.12:c191015197-191014197	901	916	+	11.4545	2.75e-05	0.0457	CCCGCAGAGGGAGGCG
CTCF	hTFtarget	NC_000002.12:c191015197-191014197	847	862	-	10.7879	2.75e-05	0.0218	TTCCGGCGGGGGCCGC
CTCF	hTFtarget	NC_000002.12:c191015197-191014197	979	994	-	11.5606	2.76e-05	0.0172	CGGCCCCCTTCCGCCC
CTCF	hTFtarget	NC_000002.12:c191015197-191014197	902	915	+	11.4394	2.78e-05	0.0242	CCGCAGAGGGAGGC
CTCF	hTFtarget	NC_000002.12:c191015197-191014197	844	862	+	10.6212	2.78e-05	0.0168	CCGGCGGCCCCCGCCGGAA
CTCF	hTFtarget	NC_000002.12:c191015197-191014197	979	994	-	11.5455	2.8e-05	0.0171	CGGCCCCCTTCCGCCC
CTCF	hTFtarget	NC_000002.12:c191015197-191014197	842	860	-	10.1061	2.81e-05	0.0202	CCGGCGGGGGCCGCCGGCT
CTCF	database	NC_000002.12:c191015197-191014197	845	864	-	11.9036	2.82e-05	0.0164	GCTTCCGGCGGGGGCCGCCG
CTCF	hTFtarget	NC_000002.12:c191015197-191014197	31	50	+	11.1667	2.83e-05	0.026	TGCAGAAGGAGGCAGCAGAA
CTCF	hTFtarget	NC_000002.12:c191015197-191014197	904	925	-	10.6212	2.85e-05	0.0168	GGGCGCCACCGCCTCCCTCTGC
CTCF	hTFtarget	NC_000002.12:c191015197-191014197	847	860	-	11.3182	2.86e-05	0.0267	CCGGCGGGGGCCGC
CTCF	hTFtarget	NC_000002.12:c191015197-191014197	846	861	+	11.1364	2.86e-05	0.0264	GGCGGCCCCCGCCGGA
CTCF	database	NC_000002.12:c191015197-191014197	977	996	+	11.8735	2.87e-05	0.0164	GGGGGCGGAAGGGGGCCGGG
CTCF	hTFtarget	NC_000002.12:c191015197-191014197	846	861	+	10.8939	2.87e-05	0.0259	GGCGGCCCCCGCCGGA
CTCF	hTFtarget	NC_000002.12:c191015197-191014197	848	863	-	10.7727	2.88e-05	0.0246	CTTCCGGCGGGGGCCG
CTCF	hTFtarget	NC_000002.12:c191015197-191014197	981	992	+	11.5909	2.88e-05	0.0241	GCGGAAGGGGGC
CTCF	hTFtarget	NC_000002.12:c191015197-191014197	31	48	-	10.697	2.92e-05	0.017	CTGCTGCCTCCTTCTGCA
CTCF	hTFtarget	NC_000002.12:c191015197-191014197	980	997	-	10.6212	2.92e-05	0.0172	GCCCGGCCCCCTTCCGCC
CTCF	hTFtarget	NC_000002.12:c191015197-191014197	902	915	+	11.6061	2.92e-05	0.0183	CCGCAGAGGGAGGC
CTCF	hTFtarget	NC_000002.12:c191015197-191014197	979	994	-	10.4394	2.93e-05	0.0176	CGGCCCCCTTCCGCCC
CTCF	hTFtarget	NC_000002.12:c191015197-191014197	840	851	+	11.9091	2.93e-05	0.0239	CCAGCCGGCGGC
CTCF	hTFtarget	NC_000002.12:c191015197-191014197	847	862	-	11.2763	2.95e-05	0.0265	TTCCGGCGGGGGCCGC
CTCF	hTFtarget	NC_000002.12:c191015197-191014197	847	862	+	10.5909	2.97e-05	0.0174	GCGGCCCCCGCCGGAA
CTCF	hTFtarget	NC_000002.12:c191015197-191014197	979	994	+	10.6667	2.98e-05	0.0178	GGGCGGAAGGGGGCCG
CTCF	hTFtarget	NC_000002.12:c191015197-191014197	840	851	+	11.3939	2.98e-05	0.0244	CCAGCCGGCGGC
CTCF	hTFtarget	NC_000002.12:c191015197-191014197	978	996	-	10.197	2.99e-05	0.0179	CCCGGCCCCCTTCCGCCCC
CTCF	hTFtarget	NC_000002.12:c191015197-191014197	979	994	-	10.4091	3e-05	0.0164	CGGCCCCCTTCCGCCC
CTCF	hTFtarget	NC_000002.12:c191015197-191014197	847	861	+	11.1531	3.01e-05	0.0263	GCGGCCCCCGCCGGA
CTCF	hTFtarget	NC_000002.12:c191015197-191014197	846	861	-	10.8182	3.04e-05	0.027	TCCGGCGGGGGCCGCC
CTCF	hTFtarget	NC_000002.12:c191015197-191014197	846	861	+	10.7727	3.08e-05	0.0276	GGCGGCCCCCGCCGGA
CTCF	hTFtarget	NC_000002.12:c191015197-191014197	848	863	-	10.8333	3.1e-05	0.028	CTTCCGGCGGGGGCCG
CTCF	hTFtarget	NC_000002.12:c191015197-191014197	847	862	+	11.0909	3.13e-05	0.0258	GCGGCCCCCGCCGGAA
CTCF	hTFtarget	NC_000002.12:c191015197-191014197	848	862	+	10.5152	3.14e-05	0.018	CGGCCCCCGCCGGAA
CTCF	hTFtarget	NC_000002.12:c191015197-191014197	979	993	-	10.5	3.16e-05	0.018	GGCCCCCTTCCGCCC
CTCF	hTFtarget	NC_000002.12:c191015197-191014197	847	862	+	11.1327	3.18e-05	0.0276	GCGGCCCCCGCCGGAA
CTCF	hTFtarget	NC_000002.12:c191015197-191014197	978	994	+	10.4848	3.19e-05	0.0181	GGGGCGGAAGGGGGCCG
CTCF	hTFtarget	NC_000002.12:c191015197-191014197	846	861	+	11.6842	3.22e-05	0.0249	GGCGGCCCCCGCCGGA
CTCF	hTFtarget	NC_000002.12:c191015197-191014197	845	860	-	11.1212	3.22e-05	0.0297	CCGGCGGGGGCCGCCG
CTCF	hTFtarget	NC_000002.12:c191015197-191014197	846	859	-	11.4091	3.23e-05	0.0183	CGGCGGGGGCCGCC
CTCF	hTFtarget	NC_000002.12:c191015197-191014197	847	862	+	10.6667	3.26e-05	0.0274	GCGGCCCCCGCCGGAA
CTCF	hTFtarget	NC_000002.12:c191015197-191014197	979	994	+	10.8636	3.28e-05	0.0301	GGGCGGAAGGGGGCCG
CTCF	hTFtarget	NC_000002.12:c191015197-191014197	840	855	-	11.5789	3.29e-05	0.0144	GGGGGCCGCCGGCTGG
CTCF	hTFtarget	NC_000002.12:c191015197-191014197	854	869	+	10.3788	3.33e-05	0.0149	CCGCCGGAAGCCGGCG
CTCF	hTFtarget	NC_000002.12:c191015197-191014197	979	994	-	10.697	3.34e-05	0.0281	CGGCCCCCTTCCGCCC
CTCF	hTFtarget	NC_000002.12:c191015197-191014197	32	47	-	10.4091	3.35e-05	0.0183	TGCTGCCTCCTTCTGC
CTCF	hTFtarget	NC_000002.12:c191015197-191014197	979	994	-	10.9545	3.35e-05	0.0301	CGGCCCCCTTCCGCCC
CTCF	hTFtarget	NC_000002.12:c191015197-191014197	846	861	-	10.8939	3.35e-05	0.0295	TCCGGCGGGGGCCGCC
CTCF	hTFtarget	NC_000002.12:c191015197-191014197	847	862	+	10.9091	3.36e-05	0.0308	GCGGCCCCCGCCGGAA
CTCF	hTFtarget	NC_000002.12:c191015197-191014197	32	47	+	10.8939	3.36e-05	0.0198	GCAGAAGGAGGCAGCA
CTCF	hTFtarget	NC_000002.12:c191015197-191014197	848	863	-	10.5758	3.37e-05	0.0305	CTTCCGGCGGGGGCCG
CTCF	hTFtarget	NC_000002.12:c191015197-191014197	979	994	+	10.5152	3.38e-05	0.0209	GGGCGGAAGGGGGCCG
CTCF	hTFtarget	NC_000002.12:c191015197-191014197	845	860	+	11.1364	3.41e-05	0.0263	CGGCGGCCCCCGCCGG
CTCF	hTFtarget	NC_000002.12:c191015197-191014197	845	859	-	10.5909	3.44e-05	0.0273	CGGCGGGGGCCGCCG
CTCF	hTFtarget	NC_000002.12:c191015197-191014197	846	861	+	10.8	3.47e-05	0.0278	GGCGGCCCCCGCCGGA
CTCF	hTFtarget	NC_000002.12:c191015197-191014197	979	994	-	10.6212	3.5e-05	0.0262	CGGCCCCCTTCCGCCC
CTCF	hTFtarget	NC_000002.12:c191015197-191014197	979	993	-	10.5758	3.51e-05	0.0306	GGCCCCCTTCCGCCC
CTCF	hTFtarget	NC_000002.12:c191015197-191014197	845	860	+	10.2879	3.53e-05	0.0221	CGGCGGCCCCCGCCGG
CTCF	hTFtarget	NC_000002.12:c191015197-191014197	848	863	+	10.7727	3.54e-05	0.0314	CGGCCCCCGCCGGAAG
CTCF	hTFtarget	NC_000002.12:c191015197-191014197	840	855	+	10.697	3.55e-05	0.0192	CCAGCCGGCGGCCCCC
CTCF	hTFtarget	NC_000002.12:c191015197-191014197	846	861	+	10.9242	3.55e-05	0.0334	GGCGGCCCCCGCCGGA
CTCF	hTFtarget	NC_000002.12:c191015197-191014197	840	854	+	10.7727	3.58e-05	0.0208	CCAGCCGGCGGCCCC
CTCF	hTFtarget	NC_000002.12:c191015197-191014197	848	863	+	10.7727	3.61e-05	0.024	CGGCCCCCGCCGGAAG
CTCF	hTFtarget	NC_000002.12:c191015197-191014197	32	47	+	10.7879	3.62e-05	0.0211	GCAGAAGGAGGCAGCA
CTCF	hTFtarget	NC_000002.12:c191015197-191014197	979	994	-	10.6818	3.63e-05	0.0234	CGGCCCCCTTCCGCCC
CTCF	hTFtarget	NC_000002.12:c191015197-191014197	979	994	+	10.1818	3.63e-05	0.0218	GGGCGGAAGGGGGCCG
CTCF	hTFtarget	NC_000002.12:c191015197-191014197	978	993	-	10.1515	3.64e-05	0.0204	GGCCCCCTTCCGCCCC
CTCF	hTFtarget	NC_000002.12:c191015197-191014197	848	863	+	10.2727	3.68e-05	0.026	CGGCCCCCGCCGGAAG
CTCF	hTFtarget	NC_000002.12:c191015197-191014197	901	912	+	11.4848	3.69e-05	0.0239	CCCGCAGAGGGA
CTCF	hTFtarget	NC_000002.12:c191015197-191014197	33	44	+	11.4091	3.75e-05	0.0349	CAGAAGGAGGCA
CTCF	hTFtarget	NC_000002.12:c191015197-191014197	982	996	-	10.8636	3.78e-05	0.0158	CCCGGCCCCCTTCCG
CTCF	hTFtarget	NC_000002.12:c191015197-191014197	978	993	-	10.6061	3.79e-05	0.0318	GGCCCCCTTCCGCCCC
CTCF	hTFtarget	NC_000002.12:c191015197-191014197	847	862	+	10.9545	3.79e-05	0.0172	GCGGCCCCCGCCGGAA
CTCF	hTFtarget	NC_000002.12:c191015197-191014197	845	860	-	10.7576	3.8e-05	0.0303	CCGGCGGGGGCCGCCG
CTCF	hTFtarget	NC_000002.12:c191015197-191014197	846	861	-	10.3485	3.8e-05	0.035	TCCGGCGGGGGCCGCC
CTCF	hTFtarget	NC_000002.12:c191015197-191014197	847	862	+	10.9545	3.81e-05	0.0171	GCGGCCCCCGCCGGAA
CTCF	hTFtarget	NC_000002.12:c191015197-191014197	846	861	-	10.4697	3.81e-05	0.0357	TCCGGCGGGGGCCGCC
CTCF	hTFtarget	NC_000002.12:c191015197-191014197	905	920	+	10.5152	3.81e-05	0.017	CAGAGGGAGGCGGTGG
CTCF	hTFtarget	NC_000002.12:c191015197-191014197	902	915	-	10.8636	3.82e-05	0.0188	GCCTCCCTCTGCGG
CTCF	hTFtarget	NC_000002.12:c191015197-191014197	32	47	-	10.3333	3.85e-05	0.0234	TGCTGCCTCCTTCTGC
CTCF	hTFtarget	NC_000002.12:c191015197-191014197	845	860	-	10.6818	3.88e-05	0.024	CCGGCGGGGGCCGCCG
CTCF	hTFtarget	NC_000002.12:c191015197-191014197	847	862	+	10.6515	3.88e-05	0.034	GCGGCCCCCGCCGGAA
CTCF	hTFtarget	NC_000002.12:c191015197-191014197	845	860	-	10.6818	3.88e-05	0.024	CCGGCGGGGGCCGCCG
CTCF	hTFtarget	NC_000002.12:c191015197-191014197	846	859	-	10.7424	3.89e-05	0.0242	CGGCGGGGGCCGCC
CTCF	hTFtarget	NC_000002.12:c191015197-191014197	981	992	+	11.8421	3.93e-05	0.036	GCGGAAGGGGGC
CTCF	hTFtarget	NC_000002.12:c191015197-191014197	31	46	-	10.197	3.94e-05	0.0242	GCTGCCTCCTTCTGCA
CTCF	hTFtarget	NC_000002.12:c191015197-191014197	845	860	-	10.6515	3.95e-05	0.0293	CCGGCGGGGGCCGCCG
CTCF	hTFtarget	NC_000002.12:c191015197-191014197	848	861	+	10.6212	3.96e-05	0.0247	CGGCCCCCGCCGGA
CTCF	hTFtarget	NC_000002.12:c191015197-191014197	981	992	+	10.8182	3.98e-05	0.0244	GCGGAAGGGGGC
CTCF	hTFtarget	NC_000002.12:c191015197-191014197	30	45	-	10.8636	3.99e-05	0.0171	CTGCCTCCTTCTGCAG
CTCF	hTFtarget	NC_000002.12:c191015197-191014197	30	49	+	10.3788	3.99e-05	0.018	CTGCAGAAGGAGGCAGCAGA
CTCF	hTFtarget	NC_000002.12:c191015197-191014197	847	862	-	10.197	3.99e-05	0.0294	TTCCGGCGGGGGCCGC
CTCF	hTFtarget	NC_000002.12:c191015197-191014197	32	47	-	10.7727	4e-05	0.0257	TGCTGCCTCCTTCTGC
CTCF	hTFtarget	NC_000002.12:c191015197-191014197	981	996	-	11.2237	4e-05	0.0144	CCCGGCCCCCTTCCGC
CTCF	hTFtarget	NC_000002.12:c191015197-191014197	30	45	-	10.8485	4e-05	0.0172	CTGCCTCCTTCTGCAG
CTCF	hTFtarget	NC_000002.12:c191015197-191014197	32	47	-	10.7576	4.02e-05	0.0257	TGCTGCCTCCTTCTGC
CTCF	hTFtarget	NC_000002.12:c191015197-191014197	982	995	+	10.803	4.03e-05	0.0138	CGGAAGGGGGCCGG
CTCF	hTFtarget	NC_000002.12:c191015197-191014197	847	862	+	10.4545	4.04e-05	0.0234	GCGGCCCCCGCCGGAA
CTCF	hTFtarget	NC_000002.12:c191015197-191014197	32	47	-	10.2879	4.07e-05	0.0376	TGCTGCCTCCTTCTGC
CTCF	hTFtarget	NC_000002.12:c191015197-191014197	979	994	-	10.3788	4.1e-05	0.023	CGGCCCCCTTCCGCCC
CTCF	hTFtarget	NC_000002.12:c191015197-191014197	980	993	-	10.5455	4.11e-05	0.0247	GGCCCCCTTCCGCC
CTCF	hTFtarget	NC_000002.12:c191015197-191014197	957	970	-	10.7576	4.11e-05	0.0138	CACCGGGCGGCTCC
CTCF	hTFtarget	NC_000002.12:c191015197-191014197	32	47	-	10.2273	4.11e-05	0.0253	TGCTGCCTCCTTCTGC
CTCF	database	NC_000002.12:c191015197-191014197	832	851	-	11.3072	4.12e-05	0.0177	GCCGCCGGCTGGGTGAGCTG
CTCF	hTFtarget	NC_000002.12:c191015197-191014197	30	49	-	10.0758	4.13e-05	0.0391	TCTGCTGCCTCCTTCTGCAG
CTCF	hTFtarget	NC_000002.12:c191015197-191014197	845	860	+	10.6818	4.17e-05	0.0257	CGGCGGCCCCCGCCGG
CTCF	hTFtarget	NC_000002.12:c191015197-191014197	845	860	+	10.6818	4.18e-05	0.0257	CGGCGGCCCCCGCCGG
CTCF	hTFtarget	NC_000002.12:c191015197-191014197	956	976	-	11.2105	4.18e-05	0.0288	ACCAATCACCGGGCGGCTCCG
CTCF	hTFtarget	NC_000002.12:c191015197-191014197	981	992	+	11.2576	4.21e-05	0.0239	GCGGAAGGGGGC
CTCF	hTFtarget	NC_000002.12:c191015197-191014197	900	912	-	10.9545	4.23e-05	0.0369	TCCCTCTGCGGGC
CTCF	hTFtarget	NC_000002.12:c191015197-191014197	32	47	-	10.6818	4.27e-05	0.0263	TGCTGCCTCCTTCTGC
CTCF	hTFtarget	NC_000002.12:c191015197-191014197	30	48	+	10.1667	4.27e-05	0.0254	CTGCAGAAGGAGGCAGCAG
CTCF	hTFtarget	NC_000002.12:c191015197-191014197	980	993	-	10.3636	4.28e-05	0.026	GGCCCCCTTCCGCC
CTCF	hTFtarget	NC_000002.12:c191015197-191014197	30	48	-	10.0909	4.29e-05	0.0265	CTGCTGCCTCCTTCTGCAG
CTCF	hTFtarget	NC_000002.12:c191015197-191014197	30	48	-	10.0909	4.29e-05	0.0265	CTGCTGCCTCCTTCTGCAG
CTCF	hTFtarget	NC_000002.12:c191015197-191014197	980	993	-	10.1818	4.29e-05	0.0245	GGCCCCCTTCCGCC
CTCF	hTFtarget	NC_000002.12:c191015197-191014197	32	47	+	10.2576	4.36e-05	0.0192	GCAGAAGGAGGCAGCA
CTCF	hTFtarget	NC_000002.12:c191015197-191014197	840	855	+	10.1571	4.39e-05	0.0415	CCAGCCGGCGGCCCCC
CTCF	hTFtarget	NC_000002.12:c191015197-191014197	847	862	+	10.1061	4.45e-05	0.0262	GCGGCCCCCGCCGGAA
CTCF	hTFtarget	NC_000002.12:c191015197-191014197	31	48	-	10.2576	4.46e-05	0.0281	CTGCTGCCTCCTTCTGCA
CTCF	hTFtarget	NC_000002.12:c191015197-191014197	848	863	+	10.1818	4.48e-05	0.0409	CGGCCCCCGCCGGAAG
CTCF	hTFtarget	NC_000002.12:c191015197-191014197	979	994	-	10.3485	4.49e-05	0.0258	CGGCCCCCTTCCGCCC
CTCF	hTFtarget	NC_000002.12:c191015197-191014197	32	47	+	10.4394	4.49e-05	0.0421	GCAGAAGGAGGCAGCA
CTCF	hTFtarget	NC_000002.12:c191015197-191014197	905	919	-	10.5	4.5e-05	0.0158	CACCGCCTCCCTCTG
CTCF	hTFtarget	NC_000002.12:c191015197-191014197	32	46	+	10.2879	4.53e-05	0.0208	GCAGAAGGAGGCAGC
CTCF	hTFtarget	NC_000002.12:c191015197-191014197	31	46	+	10.4848	4.54e-05	0.0361	TGCAGAAGGAGGCAGC
CTCF	hTFtarget	NC_000002.12:c191015197-191014197	31	46	-	10.2143	4.56e-05	0.0278	GCTGCCTCCTTCTGCA
CTCF	hTFtarget	NC_000002.12:c191015197-191014197	848	863	+	10.0303	4.57e-05	0.0414	CGGCCCCCGCCGGAAG
CTCF	hTFtarget	NC_000002.12:c191015197-191014197	899	919	+	11.0395	4.58e-05	0.0288	GGCCCGCAGAGGGAGGCGGTG
CTCF	hTFtarget	NC_000002.12:c191015197-191014197	32	46	+	10.1818	4.63e-05	0.0274	GCAGAAGGAGGCAGC
CTCF	hTFtarget	NC_000002.12:c191015197-191014197	848	859	-	11	4.63e-05	0.0349	CGGCGGGGGCCG
CTCF	hTFtarget	NC_000002.12:c191015197-191014197	846	861	+	10.5909	4.69e-05	0.0395	GGCGGCCCCCGCCGGA
CTCF	hTFtarget	NC_000002.12:c191015197-191014197	978	993	-	10.0606	4.69e-05	0.0441	GGCCCCCTTCCGCCCC
CTCF	hTFtarget	NC_000002.12:c191015197-191014197	32	47	+	10.2879	4.7e-05	0.0293	GCAGAAGGAGGCAGCA
CTCF	hTFtarget	NC_000002.12:c191015197-191014197	856	871	-	10.6316	4.77e-05	0.0442	TCCGCCGGCTTCCGGC
CTCF	hTFtarget	NC_000002.12:c191015197-191014197	980	994	-	10.0606	4.8e-05	0.0267	CGGCCCCCTTCCGCC
CTCF	hTFtarget	NC_000002.12:c191015197-191014197	32	47	+	10.3333	4.8e-05	0.0457	GCAGAAGGAGGCAGCA
CTCF	hTFtarget	NC_000002.12:c191015197-191014197	980	994	-	10.0606	4.8e-05	0.0268	CGGCCCCCTTCCGCC
CTCF	hTFtarget	NC_000002.12:c191015197-191014197	904	919	-	10.8684	4.82e-05	0.0145	CACCGCCTCCCTCTGC
CTCF	hTFtarget	NC_000002.12:c191015197-191014197	839	851	-	10.4697	4.85e-05	0.0285	GCCGCCGGCTGGG
CTCF	hTFtarget	NC_000002.12:c191015197-191014197	957	970	+	10.3636	4.85e-05	0.0188	GGAGCCGCCCGGTG
CTCF	hTFtarget	NC_000002.12:c191015197-191014197	849	860	-	10.4091	4.86e-05	0.0244	CCGGCGGGGGCC
CTCF	hTFtarget	NC_000002.12:c191015197-191014197	846	861	+	10.4545	4.87e-05	0.0431	GGCGGCCCCCGCCGGA
CTCF	hTFtarget	NC_000002.12:c191015197-191014197	32	46	+	10.3939	4.89e-05	0.0299	GCAGAAGGAGGCAGC
CTCF	hTFtarget	NC_000002.12:c191015197-191014197	32	47	+	10.2273	4.9e-05	0.0303	GCAGAAGGAGGCAGCA
CTCF	hTFtarget	NC_000002.12:c191015197-191014197	32	46	+	10.3788	4.91e-05	0.0293	GCAGAAGGAGGCAGC
CTCF	hTFtarget	NC_000002.12:c191015197-191014197	901	912	+	10.5	4.93e-05	0.0241	CCCGCAGAGGGA
CTCF	hTFtarget	NC_000002.12:c191015197-191014197	31	46	-	10.8421	5.08e-05	0.0249	GCTGCCTCCTTCTGCA
CTCF	hTFtarget	NC_000002.12:c191015197-191014197	905	918	-	10.2576	5.09e-05	0.0188	ACCGCCTCCCTCTG
CTCF	hTFtarget	NC_000002.12:c191015197-191014197	902	916	-	10.0758	5.13e-05	0.0248	CGCCTCCCTCTGCGG
CTCF	hTFtarget	NC_000002.12:c191015197-191014197	30	47	+	10.1364	5.15e-05	0.0316	CTGCAGAAGGAGGCAGCA
CTCF	hTFtarget	NC_000002.12:c191015197-191014197	901	912	+	10.2424	5.18e-05	0.0244	CCCGCAGAGGGA
CTCF	hTFtarget	NC_000002.12:c191015197-191014197	848	863	-	10.3636	5.23e-05	0.0481	CTTCCGGCGGGGGCCG
CTCF	hTFtarget	NC_000002.12:c191015197-191014197	840	855	+	10.0152	5.26e-05	0.0211	CCAGCCGGCGGCCCCC
CTCF	hTFtarget	NC_000002.12:c191015197-191014197	849	860	-	10.3485	5.26e-05	0.0241	CCGGCGGGGGCC
CTCF	hTFtarget	NC_000002.12:c191015197-191014197	32	47	-	10.0152	5.28e-05	0.032	TGCTGCCTCCTTCTGC
CTCF	hTFtarget	NC_000002.12:c191015197-191014197	849	860	-	10.7576	5.45e-05	0.0239	CCGGCGGGGGCC
CTCF	hTFtarget	NC_000002.12:c191015197-191014197	978	993	-	10.0455	5.47e-05	0.0416	GGCCCCCTTCCGCCCC
CTCF	hTFtarget	NC_000002.12:c191015197-191014197	848	863	+	10.1667	5.55e-05	0.0452	CGGCCCCCGCCGGAAG
CTCF	hTFtarget	NC_000002.12:c191015197-191014197	29	50	-	10.6143	5.67e-05	0.0263	TTCTGCTGCCTCCTTCTGCAGT
CTCF	hTFtarget	NC_000002.12:c191015197-191014197	848	863	+	10.1061	5.72e-05	0.0487	CGGCCCCCGCCGGAAG
CTCF	hTFtarget	NC_000002.12:c191015197-191014197	843	860	+	10.0152	5.88e-05	0.037	GCCGGCGGCCCCCGCCGG
CTCF	hTFtarget	NC_000002.12:c191015197-191014197	848	863	+	10.7368	6.01e-05	0.036	CGGCCCCCGCCGGAAG
CTCF	hTFtarget	NC_000002.12:c191015197-191014197	902	913	+	10.2424	6.68e-05	0.0349	CCGCAGAGGGAG
CTCF	hTFtarget	NC_000002.12:c191015197-191014197	854	869	-	10.4079	7.18e-05	0.036	CGCCGGCTTCCGGCGG
CTCF	hTFtarget	NC_000002.12:c191015197-191014197	957	972	+	10.1316	7.36e-05	0.0249	GGAGCCGCCCGGTGAT
CTCF	hTFtarget	NC_000002.12:c191015197-191014197	978	993	-	10.1842	8.07e-05	0.036	GGCCCCCTTCCGCCCC
CTCF	hTFtarget	NC_000002.12:c191015197-191014197	855	870	-	9.8	2.01e-05	0.0122	CCGCCGGCTTCCGGCG
CTCF	hTFtarget	NC_000002.12:c191015197-191014197	846	861	+	9.96053	2.01e-05	0.0366	GGCGGCCCCCGCCGGA
CTCF	hTFtarget	NC_000002.12:c191015197-191014197	832	852	-	9.95455	2.64e-05	0.00877	GGCCGCCGGCTGGGTGAGCTG
CTCF	hTFtarget	NC_000002.12:c191015197-191014197	838	858	-	9.96939	3.23e-05	0.0134	GGCGGGGGCCGCCGGCTGGGT
CTCF	hTFtarget	NC_000002.12:c191015197-191014197	894	918	+	9.63636	3.34e-05	0.0081	GCAGCGGCCCGCAGAGGGAGGCGGT
CTCF	hTFtarget	NC_000002.12:c191015197-191014197	32	50	+	9.57576	3.49e-05	0.0202	GCAGAAGGAGGCAGCAGAA
CTCF	hTFtarget	NC_000002.12:c191015197-191014197	979	994	-	9.90909	3.5e-05	0.0201	CGGCCCCCTTCCGCCC
CTCF	hTFtarget	NC_000002.12:c191015197-191014197	835	855	+	9.24242	3.58e-05	0.00993	CTCACCCAGCCGGCGGCCCCC
CTCF	hTFtarget	NC_000002.12:c191015197-191014197	839	854	-	9.5303	3.74e-05	0.0155	GGGGCCGCCGGCTGGG
CTCF	hTFtarget	NC_000002.12:c191015197-191014197	980	995	+	9.93939	3.76e-05	0.0205	GGCGGAAGGGGGCCGG
CTCF	hTFtarget	NC_000002.12:c191015197-191014197	981	996	+	9.81818	3.86e-05	0.0169	GCGGAAGGGGGCCGGG
CTCF	hTFtarget	NC_000002.12:c191015197-191014197	980	995	-	9.45455	3.87e-05	0.0155	CCGGCCCCCTTCCGCC
CTCF	hTFtarget	NC_000002.12:c191015197-191014197	846	861	-	9.75758	3.92e-05	0.0349	TCCGGCGGGGGCCGCC
CTCF	hTFtarget	NC_000002.12:c191015197-191014197	839	856	-	9.93939	3.97e-05	0.0175	CGGGGGCCGCCGGCTGGG
CTCF	hTFtarget	NC_000002.12:c191015197-191014197	829	849	+	9.5102	3.98e-05	0.0134	CTGCAGCTCACCCAGCCGGCG
CTCF	hTFtarget	NC_000002.12:c191015197-191014197	846	861	+	9.86364	4.03e-05	0.0382	GGCGGCCCCCGCCGGA
CTCF	hTFtarget	NC_000002.12:c191015197-191014197	30	49	-	9.13636	4.06e-05	0.0158	TCTGCTGCCTCCTTCTGCAG
CTCF	hTFtarget	NC_000002.12:c191015197-191014197	846	861	-	9.86364	4.06e-05	0.038	TCCGGCGGGGGCCGCC
CTCF	hTFtarget	NC_000002.12:c191015197-191014197	840	855	-	9.9697	4.08e-05	0.0183	GGGGGCCGCCGGCTGG
CTCF	hTFtarget	NC_000002.12:c191015197-191014197	981	1000	+	9.42424	4.08e-05	0.0118	GCGGAAGGGGGCCGGGCGCC
CTCF	hTFtarget	NC_000002.12:c191015197-191014197	979	994	-	9.69697	4.24e-05	0.0215	CGGCCCCCTTCCGCCC
CTCF	hTFtarget	NC_000002.12:c191015197-191014197	830	854	+	9.06061	4.3e-05	0.00914	TGCAGCTCACCCAGCCGGCGGCCCC
CTCF	hTFtarget	NC_000002.12:c191015197-191014197	979	994	-	9.68182	4.37e-05	0.0268	CGGCCCCCTTCCGCCC
CTCF	hTFtarget	NC_000002.12:c191015197-191014197	854	869	-	9.87879	4.4e-05	0.026	CGCCGGCTTCCGGCGG
CTCF	hTFtarget	NC_000002.12:c191015197-191014197	31	48	-	9.71212	4.4e-05	0.0149	CTGCTGCCTCCTTCTGCA
CTCF	hTFtarget	NC_000002.12:c191015197-191014197	32	47	-	9.93939	4.41e-05	0.0263	TGCTGCCTCCTTCTGC
CTCF	hTFtarget	NC_000002.12:c191015197-191014197	31	46	+	9.17143	4.42e-05	0.0408	TGCAGAAGGAGGCAGC
CTCF	hTFtarget	NC_000002.12:c191015197-191014197	978	993	-	9.42424	4.43e-05	0.0252	GGCCCCCTTCCGCCCC
CTCF	hTFtarget	NC_000002.12:c191015197-191014197	903	922	-	9.24242	4.45e-05	0.016	CGCCACCGCCTCCCTCTGCG
CTCF	hTFtarget	NC_000002.12:c191015197-191014197	847	862	+	9.92424	4.5e-05	0.03	GCGGCCCCCGCCGGAA
CTCF	hTFtarget	NC_000002.12:c191015197-191014197	32	47	+	9.71212	4.51e-05	0.0236	GCAGAAGGAGGCAGCA
CTCF	hTFtarget	NC_000002.12:c191015197-191014197	853	868	-	9.09091	4.52e-05	0.0155	GCCGGCTTCCGGCGGG
CTCF	hTFtarget	NC_000002.12:c191015197-191014197	839	854	-	9.42424	4.53e-05	0.0194	GGGGCCGCCGGCTGGG
CTCF	hTFtarget	NC_000002.12:c191015197-191014197	32	47	-	9.81818	4.54e-05	0.028	TGCTGCCTCCTTCTGC
CTCF	hTFtarget	NC_000002.12:c191015197-191014197	899	919	+	8.66667	4.56e-05	0.0108	GGCCCGCAGAGGGAGGCGGTG
CTCF	hTFtarget	NC_000002.12:c191015197-191014197	31	46	+	9.92424	4.57e-05	0.0271	TGCAGAAGGAGGCAGC
CTCF	hTFtarget	NC_000002.12:c191015197-191014197	979	994	-	9.89394	4.65e-05	0.0274	CGGCCCCCTTCCGCCC
CTCF	hTFtarget	NC_000002.12:c191015197-191014197	852	871	-	8.80303	4.66e-05	0.0158	TCCGCCGGCTTCCGGCGGGG
CTCF	hTFtarget	NC_000002.12:c191015197-191014197	978	993	+	9.95455	4.68e-05	0.0281	GGGGCGGAAGGGGGCC
CTCF	hTFtarget	NC_000002.12:c191015197-191014197	980	995	-	9.34848	4.69e-05	0.0194	CCGGCCCCCTTCCGCC
CTCF	hTFtarget	NC_000002.12:c191015197-191014197	980	995	+	9.39394	4.7e-05	0.0231	GGCGGAAGGGGGCCGG
CTCF	hTFtarget	NC_000002.12:c191015197-191014197	847	862	+	9.93939	4.73e-05	0.0281	GCGGCCCCCGCCGGAA
CTCF	hTFtarget	NC_000002.12:c191015197-191014197	853	870	-	9.5303	4.76e-05	0.0149	CCGCCGGCTTCCGGCGGG
CTCF	hTFtarget	NC_000002.12:c191015197-191014197	979	997	-	9.65152	4.8e-05	0.026	GCCCGGCCCCCTTCCGCCC
CTCF	hTFtarget	NC_000002.12:c191015197-191014197	30	48	-	9.34848	4.81e-05	0.02	CTGCTGCCTCCTTCTGCAG
CTCF	hTFtarget	NC_000002.12:c191015197-191014197	980	997	-	9.5	4.82e-05	0.0149	GCCCGGCCCCCTTCCGCC
CTCF	hTFtarget	NC_000002.12:c191015197-191014197	855	870	-	9.15152	4.82e-05	0.0208	CCGCCGGCTTCCGGCG
CTCF	hTFtarget	NC_000002.12:c191015197-191014197	854	870	-	9.65152	4.92e-05	0.0185	CCGCCGGCTTCCGGCGG
CTCF	hTFtarget	NC_000002.12:c191015197-191014197	854	873	+	8.9697	4.93e-05	0.0122	CCGCCGGAAGCCGGCGGAAA
CTCF	hTFtarget	NC_000002.12:c191015197-191014197	855	870	-	9.34848	4.94e-05	0.0215	CCGCCGGCTTCCGGCG
CTCF	hTFtarget	NC_000002.12:c191015197-191014197	31	46	-	9.2	4.94e-05	0.0392	GCTGCCTCCTTCTGCA
CTCF	hTFtarget	NC_000002.12:c191015197-191014197	840	853	-	9.95455	4.96e-05	0.0277	GGGCCGCCGGCTGG
CTCF	hTFtarget	NC_000002.12:c191015197-191014197	979	994	-	9.69697	4.98e-05	0.03	CGGCCCCCTTCCGCCC
CTCF	hTFtarget	NC_000002.12:c191015197-191014197	979	994	+	9.69697	5e-05	0.0294	GGGCGGAAGGGGGCCG
CTCF	hTFtarget	NC_000002.12:c191015197-191014197	854	870	+	9.48485	5.02e-05	0.0214	CCGCCGGAAGCCGGCGG
CTCF	hTFtarget	NC_000002.12:c191015197-191014197	980	995	+	9.10606	5.05e-05	0.0297	GGCGGAAGGGGGCCGG
CTCF	hTFtarget	NC_000002.12:c191015197-191014197	839	854	+	9.69697	5.06e-05	0.0254	CCCAGCCGGCGGCCCC
CTCF	hTFtarget	NC_000002.12:c191015197-191014197	979	994	+	9.30303	5.06e-05	0.03	GGGCGGAAGGGGGCCG
CTCF	hTFtarget	NC_000002.12:c191015197-191014197	839	854	-	9.12121	5.08e-05	0.0221	GGGGCCGCCGGCTGGG
CTCF	hTFtarget	NC_000002.12:c191015197-191014197	840	857	-	9.5	5.08e-05	0.0224	GCGGGGGCCGCCGGCTGG
CTCF	hTFtarget	NC_000002.12:c191015197-191014197	900	915	-	7.42105	5.09e-05	0.0376	GCCTCCCTCTGCGGGC
CTCF	hTFtarget	NC_000002.12:c191015197-191014197	980	999	-	8.92424	5.09e-05	0.016	GCGCCCGGCCCCCTTCCGCC
CTCF	hTFtarget	NC_000002.12:c191015197-191014197	839	854	-	9.87879	5.11e-05	0.0254	GGGGCCGCCGGCTGGG
CTCF	hTFtarget	NC_000002.12:c191015197-191014197	848	862	-	9.56061	5.13e-05	0.0332	TTCCGGCGGGGGCCG
CTCF	hTFtarget	NC_000002.12:c191015197-191014197	839	856	-	9.34848	5.15e-05	0.0149	CGGGGGCCGCCGGCTGGG
CTCF	hTFtarget	NC_000002.12:c191015197-191014197	840	856	-	9.51515	5.22e-05	0.0185	CGGGGGCCGCCGGCTGG
CTCF	hTFtarget	NC_000002.12:c191015197-191014197	854	869	-	9.98485	5.23e-05	0.024	CGCCGGCTTCCGGCGG
CTCF	hTFtarget	NC_000002.12:c191015197-191014197	30	50	+	9.07576	5.28e-05	0.0311	CTGCAGAAGGAGGCAGCAGAA
CTCF	hTFtarget	NC_000002.12:c191015197-191014197	30	48	+	9.63636	5.35e-05	0.0329	CTGCAGAAGGAGGCAGCAG
CTCF	hTFtarget	NC_000002.12:c191015197-191014197	979	994	+	9.06061	5.36e-05	0.0315	GGGCGGAAGGGGGCCG
CTCF	hTFtarget	NC_000002.12:c191015197-191014197	848	861	+	9.83333	5.38e-05	0.0427	CGGCCCCCGCCGGA
CTCF	hTFtarget	NC_000002.12:c191015197-191014197	978	993	-	9.0303	5.4e-05	0.03	GGCCCCCTTCCGCCCC
CTCF	hTFtarget	NC_000002.12:c191015197-191014197	846	861	-	9.87879	5.4e-05	0.0362	TCCGGCGGGGGCCGCC
CTCF	hTFtarget	NC_000002.12:c191015197-191014197	31	46	+	9.10606	5.4e-05	0.0205	TGCAGAAGGAGGCAGC
CTCF	hTFtarget	NC_000002.12:c191015197-191014197	980	994	-	9.92857	5.44e-05	0.0306	CGGCCCCCTTCCGCC
CTCF	hTFtarget	NC_000002.12:c191015197-191014197	978	993	+	9.5	5.47e-05	0.033	GGGGCGGAAGGGGGCC
CTCF	hTFtarget	NC_000002.12:c191015197-191014197	839	854	+	9.04545	5.47e-05	0.0231	CCCAGCCGGCGGCCCC
CTCF	hTFtarget	NC_000002.12:c191015197-191014197	842	861	-	9.81818	5.48e-05	0.0336	TCCGGCGGGGGCCGCCGGCT
CTCF	hTFtarget	NC_000002.12:c191015197-191014197	838	856	-	9.0303	5.49e-05	0.02	CGGGGGCCGCCGGCTGGGT
CTCF	hTFtarget	NC_000002.12:c191015197-191014197	839	858	-	8.74242	5.49e-05	0.016	GGCGGGGGCCGCCGGCTGGG
CTCF	hTFtarget	NC_000002.12:c191015197-191014197	848	863	+	9.80303	5.52e-05	0.0318	CGGCCCCCGCCGGAAG
CTCF	hTFtarget	NC_000002.12:c191015197-191014197	980	995	-	8.84848	5.52e-05	0.0251	CCGGCCCCCTTCCGCC
CTCF	hTFtarget	NC_000002.12:c191015197-191014197	854	869	+	9.74242	5.53e-05	0.0195	CCGCCGGAAGCCGGCG
CTCF	hTFtarget	NC_000002.12:c191015197-191014197	978	993	-	9.9697	5.54e-05	0.0482	GGCCCCCTTCCGCCCC
CTCF	hTFtarget	NC_000002.12:c191015197-191014197	840	855	-	9.54545	5.55e-05	0.0256	GGGGGCCGCCGGCTGG
CTCF	hTFtarget	NC_000002.12:c191015197-191014197	978	993	-	9.84848	5.57e-05	0.024	GGCCCCCTTCCGCCCC
CTCF	hTFtarget	NC_000002.12:c191015197-191014197	32	46	+	9.72727	5.58e-05	0.0204	GCAGAAGGAGGCAGC
CTCF	hTFtarget	NC_000002.12:c191015197-191014197	840	855	-	9.51515	5.59e-05	0.0255	GGGGGCCGCCGGCTGG
CTCF	hTFtarget	NC_000002.12:c191015197-191014197	31	46	-	8.81818	5.59e-05	0.0251	GCTGCCTCCTTCTGCA
CTCF	hTFtarget	NC_000002.12:c191015197-191014197	840	855	+	9.21212	5.6e-05	0.0236	CCAGCCGGCGGCCCCC
CTCF	hTFtarget	NC_000002.12:c191015197-191014197	848	863	-	9.48485	5.6e-05	0.0497	CTTCCGGCGGGGGCCG
CTCF	hTFtarget	NC_000002.12:c191015197-191014197	980	995	-	9.66667	5.63e-05	0.0254	CCGGCCCCCTTCCGCC
CTCF	hTFtarget	NC_000002.12:c191015197-191014197	31	50	-	8.68182	5.63e-05	0.016	TTCTGCTGCCTCCTTCTGCA
CTCF	hTFtarget	NC_000002.12:c191015197-191014197	30	47	+	9.92424	5.64e-05	0.0345	CTGCAGAAGGAGGCAGCA
CTCF	hTFtarget	NC_000002.12:c191015197-191014197	980	995	-	9.30303	5.71e-05	0.0289	CCGGCCCCCTTCCGCC
CTCF	hTFtarget	NC_000002.12:c191015197-191014197	31	46	-	9.93939	5.75e-05	0.036	GCTGCCTCCTTCTGCA
CTCF	hTFtarget	NC_000002.12:c191015197-191014197	31	46	+	9.74242	5.75e-05	0.0362	TGCAGAAGGAGGCAGC
CTCF	hTFtarget	NC_000002.12:c191015197-191014197	979	993	+	9.28788	5.77e-05	0.0332	GGGCGGAAGGGGGCC
CTCF	hTFtarget	NC_000002.12:c191015197-191014197	31	46	-	8.65152	5.77e-05	0.0305	GCTGCCTCCTTCTGCA
CTCF	hTFtarget	NC_000002.12:c191015197-191014197	980	995	+	9.39394	5.79e-05	0.0254	GGCGGAAGGGGGCCGG
CTCF	hTFtarget	NC_000002.12:c191015197-191014197	979	997	+	9.51515	5.79e-05	0.0258	GGGCGGAAGGGGGCCGGGC
CTCF	hTFtarget	NC_000002.12:c191015197-191014197	32	47	+	8.84848	5.82e-05	0.0204	GCAGAAGGAGGCAGCA
CTCF	hTFtarget	NC_000002.12:c191015197-191014197	837	854	-	9.40909	5.84e-05	0.0298	GGGGCCGCCGGCTGGGTG
CTCF	hTFtarget	NC_000002.12:c191015197-191014197	839	854	+	8.92424	5.84e-05	0.0205	CCCAGCCGGCGGCCCC
CTCF	hTFtarget	NC_000002.12:c191015197-191014197	846	861	-	9.9697	5.84e-05	0.0361	TCCGGCGGGGGCCGCC
CTCF	hTFtarget	NC_000002.12:c191015197-191014197	30	48	+	9.65152	5.86e-05	0.0365	CTGCAGAAGGAGGCAGCAG
CTCF	hTFtarget	NC_000002.12:c191015197-191014197	838	857	-	8.24242	5.86e-05	0.0166	GCGGGGGCCGCCGGCTGGGT
CTCF	hTFtarget	NC_000002.12:c191015197-191014197	840	853	+	9.5303	5.88e-05	0.034	CCAGCCGGCGGCCC
CTCF	hTFtarget	NC_000002.12:c191015197-191014197	837	854	+	9.21212	5.91e-05	0.0284	CACCCAGCCGGCGGCCCC
CTCF	hTFtarget	NC_000002.12:c191015197-191014197	980	994	+	9.5	5.92e-05	0.0347	GGCGGAAGGGGGCCG
CTCF	hTFtarget	NC_000002.12:c191015197-191014197	982	995	+	9.83333	5.92e-05	0.0276	CGGAAGGGGGCCGG
CTCF	hTFtarget	NC_000002.12:c191015197-191014197	31	46	+	9.37879	5.93e-05	0.0364	TGCAGAAGGAGGCAGC
CTCF	hTFtarget	NC_000002.12:c191015197-191014197	856	870	-	9.59091	5.94e-05	0.0267	CCGCCGGCTTCCGGC
CTCF	hTFtarget	NC_000002.12:c191015197-191014197	843	860	+	10	5.94e-05	0.0372	GCCGGCGGCCCCCGCCGG
CTCF	hTFtarget	NC_000002.12:c191015197-191014197	856	870	-	9.59091	5.94e-05	0.0268	CCGCCGGCTTCCGGC
CTCF	hTFtarget	NC_000002.12:c191015197-191014197	32	45	+	9.69697	5.95e-05	0.0313	GCAGAAGGAGGCAG
CTCF	hTFtarget	NC_000002.12:c191015197-191014197	982	996	+	9.31818	5.96e-05	0.0273	CGGAAGGGGGCCGGG
CTCF	hTFtarget	NC_000002.12:c191015197-191014197	31	50	-	8.80303	5.96e-05	0.0327	TTCTGCTGCCTCCTTCTGCA
CTCF	hTFtarget	NC_000002.12:c191015197-191014197	904	919	+	9.90909	5.96e-05	0.0271	GCAGAGGGAGGCGGTG
CTCF	hTFtarget	NC_000002.12:c191015197-191014197	30	48	-	9.15152	5.98e-05	0.026	CTGCTGCCTCCTTCTGCAG
CTCF	hTFtarget	NC_000002.12:c191015197-191014197	854	869	+	9.74242	5.99e-05	0.0211	CCGCCGGAAGCCGGCG
CTCF	hTFtarget	NC_000002.12:c191015197-191014197	839	856	-	9.63636	6e-05	0.0304	CGGGGGCCGCCGGCTGGG
CTCF	hTFtarget	NC_000002.12:c191015197-191014197	981	994	-	9.51515	6.05e-05	0.0277	CGGCCCCCTTCCGC
CTCF	hTFtarget	NC_000002.12:c191015197-191014197	904	919	+	9.74242	6.06e-05	0.0281	GCAGAGGGAGGCGGTG
CTCF	hTFtarget	NC_000002.12:c191015197-191014197	904	919	+	9.74242	6.06e-05	0.0281	GCAGAGGGAGGCGGTG
CTCF	hTFtarget	NC_000002.12:c191015197-191014197	31	46	+	9	6.08e-05	0.029	TGCAGAAGGAGGCAGC
CTCF	hTFtarget	NC_000002.12:c191015197-191014197	904	919	+	9.10606	6.1e-05	0.0282	GCAGAGGGAGGCGGTG
CTCF	hTFtarget	NC_000002.12:c191015197-191014197	855	870	+	9.10606	6.12e-05	0.026	CGCCGGAAGCCGGCGG
CTCF	hTFtarget	NC_000002.12:c191015197-191014197	980	995	+	8.86364	6.15e-05	0.0342	GGCGGAAGGGGGCCGG
CTCF	hTFtarget	NC_000002.12:c191015197-191014197	904	920	-	9.69697	6.16e-05	0.0285	CCACCGCCTCCCTCTGC
CTCF	hTFtarget	NC_000002.12:c191015197-191014197	853	868	-	8.66667	6.17e-05	0.0221	GCCGGCTTCCGGCGGG
CTCF	hTFtarget	NC_000002.12:c191015197-191014197	854	868	+	9.5	6.19e-05	0.0204	CCGCCGGAAGCCGGC
CTCF	hTFtarget	NC_000002.12:c191015197-191014197	31	47	-	8.95455	6.2e-05	0.0335	TGCTGCCTCCTTCTGCA
CTCF	hTFtarget	NC_000002.12:c191015197-191014197	31	46	-	9.10606	6.22e-05	0.0289	GCTGCCTCCTTCTGCA
CTCF	hTFtarget	NC_000002.12:c191015197-191014197	980	995	-	9.25758	6.23e-05	0.0273	CCGGCCCCCTTCCGCC
CTCF	hTFtarget	NC_000002.12:c191015197-191014197	978	993	-	9.5303	6.23e-05	0.0368	GGCCCCCTTCCGCCCC
CTCF	hTFtarget	NC_000002.12:c191015197-191014197	32	45	+	9.63636	6.26e-05	0.0312	GCAGAAGGAGGCAG
CTCF	hTFtarget	NC_000002.12:c191015197-191014197	971	995	+	8.18182	6.27e-05	0.0118	ATTGGTGGGGGCGGAAGGGGGCCGG
CTCF	hTFtarget	NC_000002.12:c191015197-191014197	31	48	-	8.87879	6.27e-05	0.0222	CTGCTGCCTCCTTCTGCA
CTCF	hTFtarget	NC_000002.12:c191015197-191014197	31	46	-	10	6.28e-05	0.0395	GCTGCCTCCTTCTGCA
CTCF	hTFtarget	NC_000002.12:c191015197-191014197	982	995	-	9.74242	6.3e-05	0.0273	CCGGCCCCCTTCCG
CTCF	hTFtarget	NC_000002.12:c191015197-191014197	980	995	-	9.48571	6.32e-05	0.0289	CCGGCCCCCTTCCGCC
CTCF	hTFtarget	NC_000002.12:c191015197-191014197	31	46	-	9.21212	6.36e-05	0.0273	GCTGCCTCCTTCTGCA
CTCF	hTFtarget	NC_000002.12:c191015197-191014197	980	995	-	9.31818	6.36e-05	0.0341	CCGGCCCCCTTCCGCC
CTCF	hTFtarget	NC_000002.12:c191015197-191014197	980	995	-	8.59091	6.38e-05	0.0221	CCGGCCCCCTTCCGCC
CTCF	hTFtarget	NC_000002.12:c191015197-191014197	980	995	+	8.87879	6.4e-05	0.029	GGCGGAAGGGGGCCGG
CTCF	hTFtarget	NC_000002.12:c191015197-191014197	854	871	-	8.95455	6.41e-05	0.0226	TCCGCCGGCTTCCGGCGG
CTCF	hTFtarget	NC_000002.12:c191015197-191014197	980	994	-	10	6.42e-05	0.0411	CGGCCCCCTTCCGCC
CTCF	hTFtarget	NC_000002.12:c191015197-191014197	854	868	+	9.5303	6.48e-05	0.0238	CCGCCGGAAGCCGGC
CTCF	hTFtarget	NC_000002.12:c191015197-191014197	837	855	-	8.36364	6.49e-05	0.0272	GGGGGCCGCCGGCTGGGTG
CTCF	hTFtarget	NC_000002.12:c191015197-191014197	847	861	+	9.9697	6.51e-05	0.0411	GCGGCCCCCGCCGGA
CTCF	hTFtarget	NC_000002.12:c191015197-191014197	978	993	+	8.89394	6.56e-05	0.0373	GGGGCGGAAGGGGGCC
CTCF	hTFtarget	NC_000002.12:c191015197-191014197	841	854	+	9.77273	6.58e-05	0.0184	CAGCCGGCGGCCCC
CTCF	hTFtarget	NC_000002.12:c191015197-191014197	978	995	-	9	6.58e-05	0.0311	CCGGCCCCCTTCCGCCCC
CTCF	hTFtarget	NC_000002.12:c191015197-191014197	978	993	-	8.95455	6.59e-05	0.0292	GGCCCCCTTCCGCCCC
CTCF	hTFtarget	NC_000002.12:c191015197-191014197	839	854	+	8.45455	6.59e-05	0.0313	CCCAGCCGGCGGCCCC
CTCF	hTFtarget	NC_000002.12:c191015197-191014197	856	871	-	8.19697	6.6e-05	0.0189	TCCGCCGGCTTCCGGC
CTCF	hTFtarget	NC_000002.12:c191015197-191014197	31	46	+	8.84848	6.64e-05	0.0397	TGCAGAAGGAGGCAGC
CTCF	hTFtarget	NC_000002.12:c191015197-191014197	32	47	+	8.81818	6.65e-05	0.0238	GCAGAAGGAGGCAGCA
CTCF	hTFtarget	NC_000002.12:c191015197-191014197	840	857	+	9.06061	6.65e-05	0.031	CCAGCCGGCGGCCCCCGC
CTCF	hTFtarget	NC_000002.12:c191015197-191014197	856	869	-	9.21212	6.67e-05	0.0286	CGCCGGCTTCCGGC
CTCF	hTFtarget	NC_000002.12:c191015197-191014197	901	916	+	9.62121	6.69e-05	0.0412	CCCGCAGAGGGAGGCG
CTCF	hTFtarget	NC_000002.12:c191015197-191014197	854	869	+	8.78788	6.72e-05	0.0236	CCGCCGGAAGCCGGCG
CTCF	hTFtarget	NC_000002.12:c191015197-191014197	978	995	-	9.09091	6.74e-05	0.0298	CCGGCCCCCTTCCGCCCC
CTCF	hTFtarget	NC_000002.12:c191015197-191014197	839	854	+	8.91837	6.75e-05	0.0279	CCCAGCCGGCGGCCCC
CTCF	hTFtarget	NC_000002.12:c191015197-191014197	846	861	-	8.1	6.75e-05	0.0416	TCCGGCGGGGGCCGCC
CTCF	hTFtarget	NC_000002.12:c191015197-191014197	902	916	+	9.01515	6.76e-05	0.0273	CCGCAGAGGGAGGCG
CTCF	hTFtarget	NC_000002.12:c191015197-191014197	854	868	+	9.69697	6.76e-05	0.0303	CCGCCGGAAGCCGGC
CTCF	hTFtarget	NC_000002.12:c191015197-191014197	848	863	+	9.59091	6.77e-05	0.0416	CGGCCCCCGCCGGAAG
CTCF	hTFtarget	NC_000002.12:c191015197-191014197	978	995	+	8.89394	6.78e-05	0.0284	GGGGCGGAAGGGGGCCGG
CTCF	hTFtarget	NC_000002.12:c191015197-191014197	980	995	+	8.37879	6.8e-05	0.0313	GGCGGAAGGGGGCCGG
CTCF	hTFtarget	NC_000002.12:c191015197-191014197	837	854	-	8.92424	6.8e-05	0.0311	GGGGCCGCCGGCTGGGTG
CTCF	hTFtarget	NC_000002.12:c191015197-191014197	31	46	-	9.77273	6.83e-05	0.0431	GCTGCCTCCTTCTGCA
CTCF	hTFtarget	NC_000002.12:c191015197-191014197	847	862	-	9.28788	6.84e-05	0.0327	TTCCGGCGGGGGCCGC
CTCF	hTFtarget	NC_000002.12:c191015197-191014197	31	48	-	9.33333	6.9e-05	0.0304	CTGCTGCCTCCTTCTGCA
CTCF	hTFtarget	NC_000002.12:c191015197-191014197	905	918	+	9.83333	6.91e-05	0.0294	CAGAGGGAGGCGGT
CTCF	hTFtarget	NC_000002.12:c191015197-191014197	31	46	-	9.48485	6.93e-05	0.0429	GCTGCCTCCTTCTGCA
CTCF	hTFtarget	NC_000002.12:c191015197-191014197	902	922	+	8.43939	6.94e-05	0.0311	CCGCAGAGGGAGGCGGTGGCG
CTCF	hTFtarget	NC_000002.12:c191015197-191014197	840	853	+	8.98485	6.95e-05	0.0336	CCAGCCGGCGGCCC
CTCF	hTFtarget	NC_000002.12:c191015197-191014197	856	870	-	9.38776	7e-05	0.0306	CCGCCGGCTTCCGGC
CTCF	hTFtarget	NC_000002.12:c191015197-191014197	849	861	+	9.68182	7.01e-05	0.0309	GGCCCCCGCCGGA
CTCF	hTFtarget	NC_000002.12:c191015197-191014197	980	993	-	9.22727	7.01e-05	0.0427	GGCCCCCTTCCGCC
CTCF	hTFtarget	NC_000002.12:c191015197-191014197	839	854	-	6.46053	7.05e-05	0.0376	GGGGCCGCCGGCTGGG
CTCF	hTFtarget	NC_000002.12:c191015197-191014197	905	918	+	9.89394	7.11e-05	0.0444	CAGAGGGAGGCGGT
CTCF	hTFtarget	NC_000002.12:c191015197-191014197	855	870	+	9.19697	7.12e-05	0.0327	CGCCGGAAGCCGGCGG
CTCF	hTFtarget	NC_000002.12:c191015197-191014197	32	53	-	8.51515	7.13e-05	0.0315	CTCTTCTGCTGCCTCCTTCTGC
CTCF	hTFtarget	NC_000002.12:c191015197-191014197	31	46	+	8.65152	7.14e-05	0.044	TGCAGAAGGAGGCAGC
CTCF	hTFtarget	NC_000002.12:c191015197-191014197	980	995	+	8.89394	7.18e-05	0.0302	GGCGGAAGGGGGCCGG
CTCF	hTFtarget	NC_000002.12:c191015197-191014197	32	45	+	9.40909	7.22e-05	0.0448	GCAGAAGGAGGCAG
CTCF	hTFtarget	NC_000002.12:c191015197-191014197	31	46	+	8.37879	7.27e-05	0.0245	TGCAGAAGGAGGCAGC
CTCF	hTFtarget	NC_000002.12:c191015197-191014197	979	994	-	9.41837	7.31e-05	0.0423	CGGCCCCCTTCCGCCC
CTCF	hTFtarget	NC_000002.12:c191015197-191014197	905	919	+	8.81818	7.32e-05	0.0273	CAGAGGGAGGCGGTG
CTCF	hTFtarget	NC_000002.12:c191015197-191014197	955	970	-	9.01515	7.32e-05	0.0231	CACCGGGCGGCTCCGC
CTCF	hTFtarget	NC_000002.12:c191015197-191014197	980	994	-	9.18182	7.32e-05	0.0438	CGGCCCCCTTCCGCC
CTCF	hTFtarget	NC_000002.12:c191015197-191014197	839	854	+	8.84848	7.33e-05	0.0302	CCCAGCCGGCGGCCCC
CTCF	hTFtarget	NC_000002.12:c191015197-191014197	848	863	+	9.98684	7.33e-05	0.0453	CGGCCCCCGCCGGAAG
CTCF	hTFtarget	NC_000002.12:c191015197-191014197	31	46	-	8.72727	7.34e-05	0.0447	GCTGCCTCCTTCTGCA
CTCF	hTFtarget	NC_000002.12:c191015197-191014197	839	854	+	8.68182	7.35e-05	0.0314	CCCAGCCGGCGGCCCC
CTCF	hTFtarget	NC_000002.12:c191015197-191014197	980	995	+	8.68182	7.35e-05	0.0314	GGCGGAAGGGGGCCGG
CTCF	hTFtarget	NC_000002.12:c191015197-191014197	978	993	-	9.56061	7.36e-05	0.0452	GGCCCCCTTCCGCCCC
CTCF	hTFtarget	NC_000002.12:c191015197-191014197	980	995	-	8.21429	7.36e-05	0.0392	CCGGCCCCCTTCCGCC
CTCF	hTFtarget	NC_000002.12:c191015197-191014197	905	919	-	9.22727	7.38e-05	0.0248	CACCGCCTCCCTCTG
CTCF	hTFtarget	NC_000002.12:c191015197-191014197	31	46	-	9.06061	7.38e-05	0.0433	GCTGCCTCCTTCTGCA
CTCF	database	NC_000002.12:c191015197-191014197	29	47	+	8.47541	7.44e-05	0.0452	ACTGCAGAAGGAGGCAGCA
CTCF	hTFtarget	NC_000002.12:c191015197-191014197	845	860	+	9.5	7.44e-05	0.0376	CGGCGGCCCCCGCCGG
CTCF	hTFtarget	NC_000002.12:c191015197-191014197	845	859	+	9.19697	7.47e-05	0.0248	CGGCGGCCCCCGCCG
CTCF	hTFtarget	NC_000002.12:c191015197-191014197	905	916	+	9.98485	7.53e-05	0.0349	CAGAGGGAGGCG
CTCF	hTFtarget	NC_000002.12:c191015197-191014197	839	854	-	8.81818	7.55e-05	0.0273	GGGGCCGCCGGCTGGG
CTCF	hTFtarget	NC_000002.12:c191015197-191014197	839	854	-	7.98485	7.55e-05	0.0305	GGGGCCGCCGGCTGGG
CTCF	hTFtarget	NC_000002.12:c191015197-191014197	31	46	-	8.92424	7.55e-05	0.0341	GCTGCCTCCTTCTGCA
CTCF	hTFtarget	NC_000002.12:c191015197-191014197	978	993	-	9.92105	7.57e-05	0.0453	GGCCCCCTTCCGCCCC
CTCF	database	NC_000002.12:c191015197-191014197	845	863	-	8.42623	7.59e-05	0.0452	CTTCCGGCGGGGGCCGCCG
CTCF	hTFtarget	NC_000002.12:c191015197-191014197	855	870	-	8.25758	7.59e-05	0.0311	CCGCCGGCTTCCGGCG
CTCF	hTFtarget	NC_000002.12:c191015197-191014197	840	853	+	9.21212	7.61e-05	0.0312	CCAGCCGGCGGCCC
CTCF	hTFtarget	NC_000002.12:c191015197-191014197	904	919	-	9.37879	7.64e-05	0.0359	CACCGCCTCCCTCTGC
CTCF	database	NC_000002.12:c191015197-191014197	978	996	+	9.36735	7.65e-05	0.0357	GGGGCGGAAGGGGGCCGGG
CTCF	hTFtarget	NC_000002.12:c191015197-191014197	31	46	+	8.92424	7.67e-05	0.0479	TGCAGAAGGAGGCAGC
CTCF	hTFtarget	NC_000002.12:c191015197-191014197	904	920	-	8.59091	7.68e-05	0.0188	CCACCGCCTCCCTCTGC
CTCF	hTFtarget	NC_000002.12:c191015197-191014197	31	46	-	8.71212	7.69e-05	0.0464	GCTGCCTCCTTCTGCA
CTCF	hTFtarget	NC_000002.12:c191015197-191014197	829	848	+	7.90909	7.69e-05	0.0164	CTGCAGCTCACCCAGCCGGC
CTCF	hTFtarget	NC_000002.12:c191015197-191014197	953	972	+	7.90909	7.69e-05	0.0164	GCGCGGAGCCGCCCGGTGAT
CTCF	database	NC_000002.12:c191015197-191014197	978	996	+	9.23684	7.71e-05	0.0359	GGGGCGGAAGGGGGCCGGG
CTCF	hTFtarget	NC_000002.12:c191015197-191014197	31	46	-	8.69697	7.76e-05	0.0446	GCTGCCTCCTTCTGCA
CTCF	hTFtarget	NC_000002.12:c191015197-191014197	847	860	-	9.24242	7.77e-05	0.0448	CCGGCGGGGGCCGC
CTCF	hTFtarget	NC_000002.12:c191015197-191014197	982	997	+	8.86364	7.79e-05	0.0231	CGGAAGGGGGCCGGGC
CTCF	hTFtarget	NC_000002.12:c191015197-191014197	840	853	+	9.10606	7.79e-05	0.0313	CCAGCCGGCGGCCC
CTCF	hTFtarget	NC_000002.12:c191015197-191014197	854	869	-	8.75758	7.8e-05	0.0284	CGCCGGCTTCCGGCGG
CTCF	hTFtarget	NC_000002.12:c191015197-191014197	845	860	+	9.33333	7.8e-05	0.0359	CGGCGGCCCCCGCCGG
CTCF	hTFtarget	NC_000002.12:c191015197-191014197	842	860	+	9.07576	7.82e-05	0.0478	AGCCGGCGGCCCCCGCCGG
CTCF	hTFtarget	NC_000002.12:c191015197-191014197	979	994	-	9.16667	7.82e-05	0.0477	CGGCCCCCTTCCGCCC
CTCF	hTFtarget	NC_000002.12:c191015197-191014197	842	860	+	9.07576	7.82e-05	0.0479	AGCCGGCGGCCCCCGCCGG
CTCF	hTFtarget	NC_000002.12:c191015197-191014197	31	46	+	8.28788	7.83e-05	0.0314	TGCAGAAGGAGGCAGC
CTCF	hTFtarget	NC_000002.12:c191015197-191014197	855	869	+	8.56061	7.84e-05	0.0338	CGCCGGAAGCCGGCG
CTCF	hTFtarget	NC_000002.12:c191015197-191014197	845	860	-	9.24242	7.84e-05	0.0491	CCGGCGGGGGCCGCCG
CTCF	hTFtarget	NC_000002.12:c191015197-191014197	31	46	+	8	7.85e-05	0.0297	TGCAGAAGGAGGCAGC
CTCF	hTFtarget	NC_000002.12:c191015197-191014197	980	995	+	8.68182	7.85e-05	0.0358	GGCGGAAGGGGGCCGG
CTCF	hTFtarget	NC_000002.12:c191015197-191014197	854	869	+	8.54545	7.85e-05	0.0338	CCGCCGGAAGCCGGCG
CTCF	hTFtarget	NC_000002.12:c191015197-191014197	851	868	+	8.54545	7.88e-05	0.0284	CCCCCGCCGGAAGCCGGC
CTCF	hTFtarget	NC_000002.12:c191015197-191014197	840	855	-	7.87879	7.91e-05	0.0291	GGGGGCCGCCGGCTGG
CTCF	hTFtarget	NC_000002.12:c191015197-191014197	978	993	-	9.40909	7.92e-05	0.0487	GGCCCCCTTCCGCCCC
CTCF	hTFtarget	NC_000002.12:c191015197-191014197	848	863	+	9.21212	7.92e-05	0.0482	CGGCCCCCGCCGGAAG
CTCF	hTFtarget	NC_000002.12:c191015197-191014197	31	46	-	8.57576	7.94e-05	0.0457	GCTGCCTCCTTCTGCA
CTCF	hTFtarget	NC_000002.12:c191015197-191014197	839	855	+	8.18182	7.94e-05	0.0329	CCCAGCCGGCGGCCCCC
CTCF	hTFtarget	NC_000002.12:c191015197-191014197	837	853	+	8.42424	7.95e-05	0.0271	CACCCAGCCGGCGGCCC
CTCF	hTFtarget	NC_000002.12:c191015197-191014197	31	46	+	8.65152	7.95e-05	0.0358	TGCAGAAGGAGGCAGC
CTCF	hTFtarget	NC_000002.12:c191015197-191014197	840	855	-	9.54545	7.95e-05	0.0279	GGGGGCCGCCGGCTGG
CTCF	hTFtarget	NC_000002.12:c191015197-191014197	31	46	+	8.78788	7.95e-05	0.0497	TGCAGAAGGAGGCAGC
CTCF	hTFtarget	NC_000002.12:c191015197-191014197	896	920	-	7.60606	7.98e-05	0.0136	CCACCGCCTCCCTCTGCGGGCCGCT
CTCF	hTFtarget	NC_000002.12:c191015197-191014197	847	862	+	9.10606	8.01e-05	0.0441	GCGGCCCCCGCCGGAA
CTCF	hTFtarget	NC_000002.12:c191015197-191014197	903	918	-	9.96053	8.02e-05	0.0249	ACCGCCTCCCTCTGCG
CTCF	hTFtarget	NC_000002.12:c191015197-191014197	856	871	-	8.42424	8.02e-05	0.0468	TCCGCCGGCTTCCGGC
CTCF	hTFtarget	NC_000002.12:c191015197-191014197	838	853	-	7.84848	8.04e-05	0.0279	GGGCCGCCGGCTGGGT
CTCF	hTFtarget	NC_000002.12:c191015197-191014197	846	861	-	8.75758	8.06e-05	0.0497	TCCGGCGGGGGCCGCC
CTCF	hTFtarget	NC_000002.12:c191015197-191014197	981	997	-	8.4697	8.07e-05	0.0188	GCCCGGCCCCCTTCCGC
CTCF	hTFtarget	NC_000002.12:c191015197-191014197	854	869	-	8.5	8.07e-05	0.0361	CGCCGGCTTCCGGCGG
CTCF	hTFtarget	NC_000002.12:c191015197-191014197	853	870	-	8.27273	8.07e-05	0.0225	CCGCCGGCTTCCGGCGGG
CTCF	hTFtarget	NC_000002.12:c191015197-191014197	904	919	-	9.31818	8.08e-05	0.0376	CACCGCCTCCCTCTGC
CTCF	hTFtarget	NC_000002.12:c191015197-191014197	31	46	-	8.90909	8.09e-05	0.0497	GCTGCCTCCTTCTGCA
CTCF	hTFtarget	NC_000002.12:c191015197-191014197	854	868	+	8.92424	8.1e-05	0.0359	CCGCCGGAAGCCGGC
CTCF	hTFtarget	NC_000002.12:c191015197-191014197	855	870	+	8.56061	8.11e-05	0.0376	CGCCGGAAGCCGGCGG
CTCF	hTFtarget	NC_000002.12:c191015197-191014197	31	46	+	8.62121	8.12e-05	0.0285	TGCAGAAGGAGGCAGC
CTCF	hTFtarget	NC_000002.12:c191015197-191014197	31	46	+	8.93939	8.12e-05	0.0468	TGCAGAAGGAGGCAGC
CTCF	hTFtarget	NC_000002.12:c191015197-191014197	834	849	+	6.05714	8.15e-05	0.0335	GCTCACCCAGCCGGCG
CTCF	hTFtarget	NC_000002.12:c191015197-191014197	978	993	-	8.68182	8.16e-05	0.0492	GGCCCCCTTCCGCCCC
CTCF	hTFtarget	NC_000002.12:c191015197-191014197	840	858	+	7.37879	8.18e-05	0.0354	CCAGCCGGCGGCCCCCGCC
CTCF	hTFtarget	NC_000002.12:c191015197-191014197	902	921	-	7.39394	8.21e-05	0.0199	GCCACCGCCTCCCTCTGCGG
CTCF	hTFtarget	NC_000002.12:c191015197-191014197	981	994	+	8.77273	8.25e-05	0.0357	GCGGAAGGGGGCCG
CTCF	hTFtarget	NC_000002.12:c191015197-191014197	981	996	+	8.30303	8.26e-05	0.0246	GCGGAAGGGGGCCGGG
CTCF	hTFtarget	NC_000002.12:c191015197-191014197	31	46	-	5.97368	8.27e-05	0.0376	GCTGCCTCCTTCTGCA
CTCF	hTFtarget	NC_000002.12:c191015197-191014197	980	996	+	8.07576	8.29e-05	0.0329	GGCGGAAGGGGGCCGGG
CTCF	database	NC_000002.12:c191015197-191014197	29	47	+	9.07895	8.31e-05	0.0359	ACTGCAGAAGGAGGCAGCA
CTCF	hTFtarget	NC_000002.12:c191015197-191014197	979	997	+	8.89394	8.32e-05	0.0389	GGGCGGAAGGGGGCCGGGC
CTCF	hTFtarget	NC_000002.12:c191015197-191014197	840	855	+	8.86364	8.32e-05	0.0368	CCAGCCGGCGGCCCCC
CTCF	hTFtarget	NC_000002.12:c191015197-191014197	978	999	-	9.87143	8.37e-05	0.0311	GCGCCCGGCCCCCTTCCGCCCC
CTCF	hTFtarget	NC_000002.12:c191015197-191014197	839	854	+	7.83333	8.37e-05	0.0297	CCCAGCCGGCGGCCCC
CTCF	hTFtarget	NC_000002.12:c191015197-191014197	30	43	-	9.09091	8.37e-05	0.028	GCCTCCTTCTGCAG
CTCF	hTFtarget	NC_000002.12:c191015197-191014197	31	46	+	8.10606	8.38e-05	0.0342	TGCAGAAGGAGGCAGC
CTCF	hTFtarget	NC_000002.12:c191015197-191014197	905	920	-	9.57576	8.39e-05	0.0371	CCACCGCCTCCCTCTG
CTCF	hTFtarget	NC_000002.12:c191015197-191014197	980	995	-	9.86842	8.4e-05	0.0249	CCGGCCCCCTTCCGCC
CTCF	hTFtarget	NC_000002.12:c191015197-191014197	829	848	+	7.98485	8.4e-05	0.0327	CTGCAGCTCACCCAGCCGGC
CTCF	hTFtarget	NC_000002.12:c191015197-191014197	832	850	+	7.71212	8.42e-05	0.0272	CAGCTCACCCAGCCGGCGG
CTCF	hTFtarget	NC_000002.12:c191015197-191014197	853	868	+	8.04545	8.42e-05	0.0246	CCCGCCGGAAGCCGGC
CTCF	hTFtarget	NC_000002.12:c191015197-191014197	982	996	-	8.90909	8.43e-05	0.0248	CCCGGCCCCCTTCCG
CTCF	hTFtarget	NC_000002.12:c191015197-191014197	957	970	-	9.04545	8.44e-05	0.0286	CACCGGGCGGCTCC
CTCF	hTFtarget	NC_000002.12:c191015197-191014197	30	49	-	8.80303	8.44e-05	0.0406	TCTGCTGCCTCCTTCTGCAG
CTCF	hTFtarget	NC_000002.12:c191015197-191014197	29	44	-	9.75	8.47e-05	0.0218	TGCCTCCTTCTGCAGT
CTCF	hTFtarget	NC_000002.12:c191015197-191014197	980	995	-	7.69697	8.47e-05	0.0305	CCGGCCCCCTTCCGCC
CTCF	hTFtarget	NC_000002.12:c191015197-191014197	29	45	-	8.34848	8.48e-05	0.0188	CTGCCTCCTTCTGCAGT
CTCF	hTFtarget	NC_000002.12:c191015197-191014197	956	970	+	8.89394	8.48e-05	0.0248	CGGAGCCGCCCGGTG
CTCF	database	NC_000002.12:c191015197-191014197	29	47	+	9.15306	8.48e-05	0.0357	ACTGCAGAAGGAGGCAGCA
CTCF	hTFtarget	NC_000002.12:c191015197-191014197	855	870	-	8.9697	8.49e-05	0.0366	CCGCCGGCTTCCGGCG
CTCF	hTFtarget	NC_000002.12:c191015197-191014197	31	46	+	8.5	8.51e-05	0.0302	TGCAGAAGGAGGCAGC
CTCF	hTFtarget	NC_000002.12:c191015197-191014197	979	994	-	8.9697	8.54e-05	0.0499	CGGCCCCCTTCCGCCC
CTCF	hTFtarget	NC_000002.12:c191015197-191014197	31	46	+	8.37755	8.55e-05	0.0279	TGCAGAAGGAGGCAGC
CTCF	hTFtarget	NC_000002.12:c191015197-191014197	853	868	-	7.92424	8.55e-05	0.0224	GCCGGCTTCCGGCGGG
CTCF	hTFtarget	NC_000002.12:c191015197-191014197	854	869	-	8.27273	8.6e-05	0.0397	CGCCGGCTTCCGGCGG
CTCF	hTFtarget	NC_000002.12:c191015197-191014197	905	918	+	9.18182	8.6e-05	0.0206	CAGAGGGAGGCGGT
CTCF	hTFtarget	NC_000002.12:c191015197-191014197	31	45	-	9.37879	8.65e-05	0.0411	CTGCCTCCTTCTGCA
CTCF	hTFtarget	NC_000002.12:c191015197-191014197	32	45	+	8.4697	8.65e-05	0.0336	GCAGAAGGAGGCAG
CTCF	hTFtarget	NC_000002.12:c191015197-191014197	839	854	-	7.78571	8.7e-05	0.0392	GGGGCCGCCGGCTGGG
CTCF	hTFtarget	NC_000002.12:c191015197-191014197	980	995	+	8.33673	8.71e-05	0.0279	GGCGGAAGGGGGCCGG
CTCF	hTFtarget	NC_000002.12:c191015197-191014197	834	849	+	8	8.74e-05	0.0304	GCTCACCCAGCCGGCG
CTCF	hTFtarget	NC_000002.12:c191015197-191014197	31	46	-	8.68182	8.76e-05	0.0316	GCTGCCTCCTTCTGCA
CTCF	hTFtarget	NC_000002.12:c191015197-191014197	838	857	+	8.63636	8.79e-05	0.0299	ACCCAGCCGGCGGCCCCCGC
CTCF	hTFtarget	NC_000002.12:c191015197-191014197	841	855	-	9.04545	8.79e-05	0.0234	GGGGGCCGCCGGCTG
CTCF	hTFtarget	NC_000002.12:c191015197-191014197	856	871	-	7.84848	8.82e-05	0.0224	TCCGCCGGCTTCCGGC
CTCF	hTFtarget	NC_000002.12:c191015197-191014197	979	997	+	8.48485	8.86e-05	0.0409	GGGCGGAAGGGGGCCGGGC
CTCF	hTFtarget	NC_000002.12:c191015197-191014197	981	994	+	8.86364	8.88e-05	0.0312	GCGGAAGGGGGCCG
CTCF	hTFtarget	NC_000002.12:c191015197-191014197	980	996	-	8.09091	8.88e-05	0.0335	CCCGGCCCCCTTCCGCC
CTCF	hTFtarget	NC_000002.12:c191015197-191014197	839	854	+	7.98485	8.88e-05	0.0314	CCCAGCCGGCGGCCCC
CTCF	hTFtarget	NC_000002.12:c191015197-191014197	981	994	+	8.80303	8.89e-05	0.0313	GCGGAAGGGGGCCG
CTCF	hTFtarget	NC_000002.12:c191015197-191014197	851	866	-	8.0303	8.9e-05	0.0375	CGGCTTCCGGCGGGGG
CTCF	hTFtarget	NC_000002.12:c191015197-191014197	31	47	+	7.89394	8.91e-05	0.0329	TGCAGAAGGAGGCAGCA
CTCF	hTFtarget	NC_000002.12:c191015197-191014197	831	848	+	8.0303	8.91e-05	0.0225	GCAGCTCACCCAGCCGGC
CTCF	hTFtarget	NC_000002.12:c191015197-191014197	980	995	+	8.15152	8.93e-05	0.0401	GGCGGAAGGGGGCCGG
CTCF	hTFtarget	NC_000002.12:c191015197-191014197	833	850	+	8.28788	8.97e-05	0.0328	AGCTCACCCAGCCGGCGG
CTCF	hTFtarget	NC_000002.12:c191015197-191014197	838	853	+	8.19697	9.03e-05	0.0283	ACCCAGCCGGCGGCCC
CTCF	hTFtarget	NC_000002.12:c191015197-191014197	902	922	-	7.62245	9.06e-05	0.0237	CGCCACCGCCTCCCTCTGCGG
CTCF	hTFtarget	NC_000002.12:c191015197-191014197	852	867	-	7.13636	9.07e-05	0.0315	CCGGCTTCCGGCGGGG
CTCF	hTFtarget	NC_000002.12:c191015197-191014197	904	919	-	9.27273	9.07e-05	0.0279	CACCGCCTCCCTCTGC
CTCF	hTFtarget	NC_000002.12:c191015197-191014197	31	45	-	8.65152	9.09e-05	0.0327	CTGCCTCCTTCTGCA
CTCF	hTFtarget	NC_000002.12:c191015197-191014197	31	46	-	7.9697	9.09e-05	0.0442	GCTGCCTCCTTCTGCA
CTCF	hTFtarget	NC_000002.12:c191015197-191014197	31	45	-	8.65152	9.09e-05	0.0328	CTGCCTCCTTCTGCA
CTCF	hTFtarget	NC_000002.12:c191015197-191014197	851	869	-	7.51515	9.09e-05	0.0272	CGCCGGCTTCCGGCGGGGG
CTCF	hTFtarget	NC_000002.12:c191015197-191014197	853	868	+	7.92424	9.1e-05	0.0314	CCCGCCGGAAGCCGGC
CTCF	hTFtarget	NC_000002.12:c191015197-191014197	854	869	-	9.25758	9.13e-05	0.0279	CGCCGGCTTCCGGCGG
CTCF	hTFtarget	NC_000002.12:c191015197-191014197	981	996	+	7.89394	9.2e-05	0.033	GCGGAAGGGGGCCGGG
CTCF	hTFtarget	NC_000002.12:c191015197-191014197	905	918	+	8.84848	9.2e-05	0.0286	CAGAGGGAGGCGGT
CTCF	hTFtarget	NC_000002.12:c191015197-191014197	956	971	-	8.80303	9.22e-05	0.0271	TCACCGGGCGGCTCCG
CTCF	hTFtarget	NC_000002.12:c191015197-191014197	31	44	-	8.74242	9.23e-05	0.0416	TGCCTCCTTCTGCA
CTCF	hTFtarget	NC_000002.12:c191015197-191014197	852	867	-	5.68571	9.26e-05	0.0335	CCGGCTTCCGGCGGGG
CTCF	hTFtarget	NC_000002.12:c191015197-191014197	853	869	-	7.98485	9.27e-05	0.0335	CGCCGGCTTCCGGCGGG
CTCF	hTFtarget	NC_000002.12:c191015197-191014197	980	999	-	7.74242	9.27e-05	0.0327	GCGCCCGGCCCCCTTCCGCC
CTCF	hTFtarget	NC_000002.12:c191015197-191014197	833	848	-	7.60606	9.27e-05	0.0341	GCCGGCTGGGTGAGCT
CTCF	hTFtarget	NC_000002.12:c191015197-191014197	981	996	-	7.4697	9.27e-05	0.0291	CCCGGCCCCCTTCCGC
CTCF	hTFtarget	NC_000002.12:c191015197-191014197	31	46	+	8.12121	9.29e-05	0.0317	TGCAGAAGGAGGCAGC
CTCF	hTFtarget	NC_000002.12:c191015197-191014197	956	970	+	8.90909	9.34e-05	0.0234	CGGAGCCGCCCGGTG
CTCF	hTFtarget	NC_000002.12:c191015197-191014197	904	921	-	8.0303	9.4e-05	0.0276	GCCACCGCCTCCCTCTGC
CTCF	hTFtarget	NC_000002.12:c191015197-191014197	979	996	+	8.83333	9.43e-05	0.0434	GGGCGGAAGGGGGCCGGG
CTCF	hTFtarget	NC_000002.12:c191015197-191014197	31	46	-	7.68182	9.44e-05	0.0224	GCTGCCTCCTTCTGCA
CTCF	hTFtarget	NC_000002.12:c191015197-191014197	855	870	+	7.93939	9.53e-05	0.0427	CGCCGGAAGCCGGCGG
CTCF	hTFtarget	NC_000002.12:c191015197-191014197	904	919	-	7.87879	9.54e-05	0.0449	CACCGCCTCCCTCTGC
CTCF	hTFtarget	NC_000002.12:c191015197-191014197	854	869	+	7.62121	9.57e-05	0.0279	CCGCCGGAAGCCGGCG
CTCF	hTFtarget	NC_000002.12:c191015197-191014197	979	998	-	8.51515	9.57e-05	0.0406	CGCCCGGCCCCCTTCCGCCC
CTCF	database	NC_000002.12:c191015197-191014197	26	44	+	7.86885	9.58e-05	0.0452	TCTACTGCAGAAGGAGGCA
CTCF	hTFtarget	NC_000002.12:c191015197-191014197	856	871	+	8.11224	9.59e-05	0.0279	GCCGGAAGCCGGCGGA
CTCF	hTFtarget	NC_000002.12:c191015197-191014197	904	919	-	7.37879	9.6e-05	0.0291	CACCGCCTCCCTCTGC
CTCF	hTFtarget	NC_000002.12:c191015197-191014197	31	46	-	7.66667	9.61e-05	0.0439	GCTGCCTCCTTCTGCA
CTCF	hTFtarget	NC_000002.12:c191015197-191014197	980	997	-	8.59091	9.65e-05	0.034	GCCCGGCCCCCTTCCGCC
CTCF	hTFtarget	NC_000002.12:c191015197-191014197	840	855	-	8.71212	9.65e-05	0.0439	GGGGGCCGCCGGCTGG
CTCF	hTFtarget	NC_000002.12:c191015197-191014197	980	995	-	7.65152	9.67e-05	0.0439	CCGGCCCCCTTCCGCC
CTCF	hTFtarget	NC_000002.12:c191015197-191014197	905	918	-	8.75758	9.67e-05	0.028	ACCGCCTCCCTCTG
CTCF	hTFtarget	NC_000002.12:c191015197-191014197	904	919	+	8.80303	9.68e-05	0.0447	GCAGAGGGAGGCGGTG
CTCF	hTFtarget	NC_000002.12:c191015197-191014197	854	867	+	8.18182	9.7e-05	0.0336	CCGCCGGAAGCCGG
CTCF	hTFtarget	NC_000002.12:c191015197-191014197	840	855	+	7.75758	9.71e-05	0.033	CCAGCCGGCGGCCCCC
CTCF	hTFtarget	NC_000002.12:c191015197-191014197	854	869	-	8.4697	9.77e-05	0.0433	CGCCGGCTTCCGGCGG
CTCF	hTFtarget	NC_000002.12:c191015197-191014197	27	47	+	9.55263	9.79e-05	0.0463	CTACTGCAGAAGGAGGCAGCA
CTCF	hTFtarget	NC_000002.12:c191015197-191014197	982	995	-	8.80303	9.8e-05	0.0301	CCGGCCCCCTTCCG
CTCF	hTFtarget	NC_000002.12:c191015197-191014197	30	45	-	8.65152	9.81e-05	0.0441	CTGCCTCCTTCTGCAG
CTCF	hTFtarget	NC_000002.12:c191015197-191014197	839	854	+	7.69697	9.86e-05	0.0342	CCCAGCCGGCGGCCCC
CTCF	hTFtarget	NC_000002.12:c191015197-191014197	852	872	-	7.41837	9.87e-05	0.0237	TTCCGCCGGCTTCCGGCGGGG
CTCF	hTFtarget	NC_000002.12:c191015197-191014197	30	45	-	8.15152	9.9e-05	0.0437	CTGCCTCCTTCTGCAG
CTCF	hTFtarget	NC_000002.12:c191015197-191014197	982	995	+	9.0303	9.93e-05	0.0338	CGGAAGGGGGCCGG
CTCF	hTFtarget	NC_000002.12:c191015197-191014197	839	854	-	8.10606	9.95e-05	0.0446	GGGGCCGCCGGCTGGG
CTCF	hTFtarget	NC_000002.12:c191015197-191014197	902	921	+	8.34848	9.96e-05	0.0299	CCGCAGAGGGAGGCGGTGGC
CTCF	database	NC_000002.12:c191015197-191014197	832	850	-	8.81633	9.96e-05	0.0357	CCGCCGGCTGGGTGAGCTG
CTCF	hTFtarget	NC_000002.12:c191015197-191014197	834	849	-	7.95455	9.98e-05	0.0283	CGCCGGCTGGGTGAGC
CTCF	database	NC_000002.12:c191015197-191014197	832	850	-	8.68421	9.99e-05	0.0359	CCGCCGGCTGGGTGAGCTG
CTCF	hTFtarget	NC_000002.12:c191015197-191014197	980	995	-	7.72727	9.99e-05	0.0442	CCGGCCCCCTTCCGCC
CTCFL	hTFtarget	NC_000002.12:c191015197-191014197	846	861	-	16.4242	1.32e-06	0.0023	TCCGGCGGGGGCCGCC
CTCFL	database	NC_000002.12:c191015197-191014197	846	860	-	16.0306	1.72e-06	0.00295	CCGGCGGGGGCCGCC
CTCFL	hTFtarget	NC_000002.12:c191015197-191014197	900	915	+	15.0152	3.12e-06	0.00272	GCCCGCAGAGGGAGGC
CTCFL	database	NC_000002.12:c191015197-191014197	901	915	+	14.2551	5.22e-06	0.00446	CCCGCAGAGGGAGGC
CTCFL	hTFtarget	NC_000002.12:c191015197-191014197	839	854	+	13.7879	6.26e-06	0.00363	CCCAGCCGGCGGCCCC
CTCFL	database	NC_000002.12:c191015197-191014197	840	854	+	12.949	1.11e-05	0.00633	CCAGCCGGCGGCCCC
CTCFL	hTFtarget	NC_000002.12:c191015197-191014197	980	995	+	12.197	1.46e-05	0.00633	GGCGGAAGGGGGCCGG
CTCFL	database	NC_000002.12:c191015197-191014197	981	995	+	10.602	3.83e-05	0.0164	GCGGAAGGGGGCCGG
CTCFL	hTFtarget	NC_000002.12:c191015197-191014197	856	871	+	8.92424	6.88e-05	0.0209	GCCGGAAGCCGGCGGA
CTCFL	hTFtarget	NC_000002.12:c191015197-191014197	853	868	+	8.48485	8.34e-05	0.0209	CCCGCCGGAAGCCGGC
CTCFL	database	NC_000002.12:c191015197-191014197	32	46	+	8.80612	9.12e-05	0.0265	GCAGAAGGAGGCAGC
CTCFL	hTFtarget	NC_000002.12:c191015197-191014197	31	46	+	8.24242	9.26e-05	0.0209	TGCAGAAGGAGGCAGC
CTCFL	database	NC_000002.12:c191015197-191014197	833	847	-	8.76531	9.3e-05	0.0265	CCGGCTGGGTGAGCT
CTCFL	hTFtarget	NC_000002.12:c191015197-191014197	833	848	-	8.15152	9.63e-05	0.0209	GCCGGCTGGGTGAGCT
CTNNB1	hTFtarget	NC_000002.12:c191015197-191014197	548	559	+	13.1408	1.98e-05	0.0391	AAGAACAAAGGC
CTNNB1	hTFtarget	NC_000002.12:c191015197-191014197	548	558	+	13.1972	2.24e-05	0.0441	AAGAACAAAGG
DDX5	hTFtarget	NC_000002.12:c191015197-191014197	274	289	-	13.7273	9.44e-06	0.0181	CACACCTACAACTCCC
DDX5	hTFtarget	NC_000002.12:c191015197-191014197	122	137	-	12.7532	1.84e-05	0.0181	CCCTCACCTCGCAACA
DEAF1	database	NC_000002.12:c191015197-191014197	862	886	-	13.3939	8.79e-06	0.0147	ACGCGCTGGGGTATTTCCGCCGGCT
DEAF1	database	NC_000002.12:c191015197-191014197	852	876	-	12.2323	1.69e-05	0.0147	GTATTTCCGCCGGCTTCCGGCGGGG
E2F1	database	NC_000002.12:c191015197-191014197	950	965	+	14.9817	4.46e-06	0.00718	TGAGCGCGGAGCCGCC
E2F1	hTFtarget	NC_000002.12:c191015197-191014197	913	928	+	14.5	5.07e-06	0.00874	GGCGGTGGCGCCCACG
E2F1	hTFtarget	NC_000002.12:c191015197-191014197	946	961	+	11.6818	4.84e-05	0.0342	TGGCTGAGCGCGGAGC
E2F1	hTFtarget	NC_000002.12:c191015197-191014197	915	930	-	11.0909	7.17e-05	0.0342	TCCGTGGGCGCCACCG
E2F1	hTFtarget	NC_000002.12:c191015197-191014197	907	922	+	10.9242	7.95e-05	0.0342	GAGGGAGGCGGTGGCG
E2F1	hTFtarget	NC_000002.12:c191015197-191014197	886	897	+	9.39474	5.13e-05	0.0448	TGGGCGGAGCAG
E2F1	hTFtarget	NC_000002.12:c191015197-191014197	911	922	+	8.68421	6.65e-05	0.0448	GAGGCGGTGGCG
E2F1	hTFtarget	NC_000002.12:c191015197-191014197	978	989	+	8.46053	7.25e-05	0.0448	GGGGCGGAAGGG
E2F3	database	NC_000002.12:c191015197-191014197	852	858	-	12.4312	2.96e-05	0.0474	GGCGGGG
E2F4	hTFtarget	NC_000002.12:c191015197-191014197	963	978	+	18	3.45e-07	0.000628	GCCCGGTGATTGGTGG
E2F4	hTFtarget	NC_000002.12:c191015197-191014197	963	978	-	17.2237	6.01e-07	0.00113	CCACCAATCACCGGGC
E2F4	hTFtarget	NC_000002.12:c191015197-191014197	963	978	+	17.0789	8.39e-07	0.00155	GCCCGGTGATTGGTGG
E2F4	hTFtarget	NC_000002.12:c191015197-191014197	885	896	-	14.2105	8.15e-06	0.0151	TGCTCCGCCCAC
E2F4	hTFtarget	NC_000002.12:c191015197-191014197	885	896	+	13.8421	9.26e-06	0.0173	GTGGGCGGAGCA
E2F4	hTFtarget	NC_000002.12:c191015197-191014197	886	896	-	13.9211	9.86e-06	0.0186	TGCTCCGCCCA
E2F4	hTFtarget	NC_000002.12:c191015197-191014197	886	897	-	13.3026	1.22e-05	0.0228	CTGCTCCGCCCA
E2F4	hTFtarget	NC_000002.12:c191015197-191014197	967	978	+	13.8421	1.28e-05	0.0239	GGTGATTGGTGG
E2F4	hTFtarget	NC_000002.12:c191015197-191014197	885	896	+	12.9605	1.46e-05	0.0269	GTGGGCGGAGCA
E2F4	hTFtarget	NC_000002.12:c191015197-191014197	966	977	-	13.2632	1.99e-05	0.0376	CACCAATCACCG
E2F4	hTFtarget	NC_000002.12:c191015197-191014197	967	978	+	12.9605	2.4e-05	0.0247	GGTGATTGGTGG
E2F4	hTFtarget	NC_000002.12:c191015197-191014197	940	951	+	12.8553	2.56e-05	0.0247	TCTAATTGGCTG
E2F4	hTFtarget	NC_000002.12:c191015197-191014197	936	951	-	12.3553	2.83e-05	0.0267	CAGCCAATTAGACGCG
E2F4	hTFtarget	NC_000002.12:c191015197-191014197	909	920	+	12.0395	3.05e-05	0.0352	GGGAGGCGGTGG
E2F4	hTFtarget	NC_000002.12:c191015197-191014197	910	921	+	11.0789	3.91e-05	0.0365	GGAGGCGGTGGC
E2F4	hTFtarget	NC_000002.12:c191015197-191014197	884	895	+	11.4868	3.97e-05	0.0352	CGTGGGCGGAGC
E2F4	hTFtarget	NC_000002.12:c191015197-191014197	910	921	-	9.72368	7.35e-05	0.0364	GCCACCGCCTCC
E2F4	hTFtarget	NC_000002.12:c191015197-191014197	459	470	+	9.44737	7.85e-05	0.0428	GGAGGTGGAGGC
E2F4	hTFtarget	NC_000002.12:c191015197-191014197	977	988	-	9.35526	8.45e-05	0.0364	CCTTCCGCCCCC
E2F4	hTFtarget	NC_000002.12:c191015197-191014197	459	470	-	9.17105	9.01e-05	0.0364	GCCTCCACCTCC
E2F4	hTFtarget	NC_000002.12:c191015197-191014197	301	312	+	9.06579	9.17e-05	0.0428	AGAGGTGTGGAC
E2F4	hTFtarget	NC_000002.12:c191015197-191014197	301	312	-	8.94737	9.82e-05	0.0364	GTCCACACCTCT
E2F7	hTFtarget	NC_000002.12:c191015197-191014197	783	794	+	15.4286	1.02e-07	0.000201	TATGTAAACAGA
E2F7	hTFtarget	NC_000002.12:c191015197-191014197	978	989	-	14.8816	5.58e-06	0.0101	CCCTTCCGCCCC
E2F7	hTFtarget	NC_000002.12:c191015197-191014197	974	989	-	14.1857	5.68e-06	0.00612	CCCTTCCGCCCCCACC
E2F7	hTFtarget	NC_000002.12:c191015197-191014197	984	999	-	13.8143	6.84e-06	0.00612	GCGCCCGGCCCCCTTC
E2F7	hTFtarget	NC_000002.12:c191015197-191014197	975	990	+	13.5714	7.26e-06	0.0129	GTGGGGGCGGAAGGGG
E2F7	hTFtarget	NC_000002.12:c191015197-191014197	977	992	-	12.6143	1.21e-05	0.00722	GCCCCCTTCCGCCCCC
E2F7	hTFtarget	NC_000002.12:c191015197-191014197	972	987	+	11.3857	1.97e-05	0.014	TTGGTGGGGGCGGAAG
E2F7	hTFtarget	NC_000002.12:c191015197-191014197	975	986	-	12.3816	2.25e-05	0.0197	TTCCGCCCCCAC
E2F7	hTFtarget	NC_000002.12:c191015197-191014197	456	471	-	10.8143	2.64e-05	0.0118	TGCCTCCACCTCCACT
E2F7	hTFtarget	NC_000002.12:c191015197-191014197	454	469	+	10.4429	2.91e-05	0.014	ATAGTGGAGGTGGAGG
E2F7	hTFtarget	NC_000002.12:c191015197-191014197	908	923	+	10.2286	3.16e-05	0.014	AGGGAGGCGGTGGCGC
E2F7	hTFtarget	NC_000002.12:c191015197-191014197	457	468	-	11.6184	3.27e-05	0.0197	CTCCACCTCCAC
E2F7	hTFtarget	NC_000002.12:c191015197-191014197	972	987	-	8.5	5e-05	0.0224	CTTCCGCCCCCACCAA
E2F7	hTFtarget	NC_000002.12:c191015197-191014197	454	469	-	8.11842	5.66e-05	0.0224	CCTCCACCTCCACTAT
E2F7	hTFtarget	NC_000002.12:c191015197-191014197	982	997	-	8.10526	5.69e-05	0.0224	GCCCGGCCCCCTTCCG
E2F7	hTFtarget	NC_000002.12:c191015197-191014197	976	991	-	8.06579	5.76e-05	0.0224	CCCCCTTCCGCCCCCA
E2F7	hTFtarget	NC_000002.12:c191015197-191014197	907	922	-	8.62857	6.07e-05	0.0194	CGCCACCGCCTCCCTC
E2F7	hTFtarget	NC_000002.12:c191015197-191014197	904	919	-	8.44286	6.48e-05	0.0194	CACCGCCTCCCTCTGC
E2F7	hTFtarget	NC_000002.12:c191015197-191014197	880	895	-	7.21053	7.58e-05	0.0224	GCTCCGCCCACGCGCT
E2F7	hTFtarget	NC_000002.12:c191015197-191014197	975	990	-	7.21053	7.58e-05	0.0224	CCCCTTCCGCCCCCAC
E2F7	hTFtarget	NC_000002.12:c191015197-191014197	908	919	-	9.31579	8.62e-05	0.0351	CACCGCCTCCCT
E2F7	hTFtarget	NC_000002.12:c191015197-191014197	905	920	+	7.41429	8.78e-05	0.0312	CAGAGGGAGGCGGTGG
E2F7	hTFtarget	NC_000002.12:c191015197-191014197	460	471	-	9	9.71e-05	0.0351	TGCCTCCACCTC
E2F8	hTFtarget	NC_000002.12:c191015197-191014197	856	864	+	13.6316	1.7e-05	0.0327	GCCGGAAGC
EGR1	hTFtarget	NC_000002.12:c191015197-191014197	881	901	+	24.2857	3.63e-09	6.6e-06	GCGCGTGGGCGGAGCAGCGGC
EGR1	hTFtarget	NC_000002.12:c191015197-191014197	878	899	-	22.3788	1.12e-08	2.03e-05	CGCTGCTCCGCCCACGCGCTGG
EGR1	hTFtarget	NC_000002.12:c191015197-191014197	881	900	-	22.2121	2.08e-08	3.63e-05	CCGCTGCTCCGCCCACGCGC
EGR1	hTFtarget	NC_000002.12:c191015197-191014197	882	897	+	20.0455	1.22e-07	0.000222	CGCGTGGGCGGAGCAG
EGR1	hTFtarget	NC_000002.12:c191015197-191014197	879	894	-	19.7273	1.34e-07	0.000247	CTCCGCCCACGCGCTG
EGR1	hTFtarget	NC_000002.12:c191015197-191014197	973	993	+	19.7857	1.52e-07	0.000138	TGGTGGGGGCGGAAGGGGGCC
EGR1	hTFtarget	NC_000002.12:c191015197-191014197	973	992	-	19.4848	1.85e-07	0.000161	GCCCCCTTCCGCCCCCACCA
EGR1	database	NC_000002.12:c191015197-191014197	882	892	+	18.3061	3.45e-07	0.000643	CGCGTGGGCGG
EGR1	hTFtarget	NC_000002.12:c191015197-191014197	874	895	-	18.3714	3.51e-07	0.000595	GCTCCGCCCACGCGCTGGGGTA
EGR1	hTFtarget	NC_000002.12:c191015197-191014197	881	896	+	18.0606	3.76e-07	0.000698	GCGCGTGGGCGGAGCA
EGR1	database	NC_000002.12:c191015197-191014197	974	987	-	17.8654	4.61e-07	0.000653	CTTCCGCCCCCACC
EGR1	database	NC_000002.12:c191015197-191014197	882	892	+	17.9138	5.46e-07	0.000921	CGCGTGGGCGG
EGR1	database	NC_000002.12:c191015197-191014197	882	892	+	17.8673	5.46e-07	0.000913	CGCGTGGGCGG
EGR1	hTFtarget	NC_000002.12:c191015197-191014197	974	989	+	18.0758	5.73e-07	0.000523	GGTGGGGGCGGAAGGG
EGR1	hTFtarget	NC_000002.12:c191015197-191014197	970	991	-	17.7727	6.46e-07	0.000587	CCCCCTTCCGCCCCCACCAATC
EGR1	database	NC_000002.12:c191015197-191014197	882	895	-	17.3846	6.89e-07	0.000653	GCTCCGCCCACGCG
EGR1	hTFtarget	NC_000002.12:c191015197-191014197	882	893	-	17	1.1e-06	0.00208	TCCGCCCACGCG
EGR1	hTFtarget	NC_000002.12:c191015197-191014197	973	988	+	16.4848	1.85e-06	0.00172	TGGTGGGGGCGGAAGG
EGR1	hTFtarget	NC_000002.12:c191015197-191014197	840	859	+	15.1667	2.53e-06	0.00147	CCAGCCGGCGGCCCCCGCCG
EGR1	database	NC_000002.12:c191015197-191014197	974	984	+	15.5345	2.9e-06	0.00244	GGTGGGGGCGG
EGR1	database	NC_000002.12:c191015197-191014197	974	984	+	15.5	2.9e-06	0.00242	GGTGGGGGCGG
EGR1	hTFtarget	NC_000002.12:c191015197-191014197	974	985	-	15.6143	3.53e-06	0.00333	TCCGCCCCCACC
EGR1	hTFtarget	NC_000002.12:c191015197-191014197	917	938	+	13.1714	1.08e-05	0.00912	GTGGCGCCCACGGAACAGCCGC
EGR1	hTFtarget	NC_000002.12:c191015197-191014197	915	930	-	12.7576	1.12e-05	0.00682	TCCGTGGGCGCCACCG
EGR1	database	NC_000002.12:c191015197-191014197	910	923	-	13.5385	1.2e-05	0.00758	GCGCCACCGCCTCC
EGR1	hTFtarget	NC_000002.12:c191015197-191014197	841	862	+	12.0455	1.49e-05	0.00903	CAGCCGGCGGCCCCCGCCGGAA
EGR1	database	NC_000002.12:c191015197-191014197	456	469	-	13.0192	1.63e-05	0.0077	CCTCCACCTCCACT
EGR1	hTFtarget	NC_000002.12:c191015197-191014197	971	986	-	12.1818	1.73e-05	0.016	TTCCGCCCCCACCAAT
EGR1	hTFtarget	NC_000002.12:c191015197-191014197	913	934	+	10.5303	2.79e-05	0.0127	GGCGGTGGCGCCCACGGAACAG
EGR1	database	NC_000002.12:c191015197-191014197	848	858	-	12.0714	2.82e-05	0.0157	GGCGGGGGCCG
EGR1	database	NC_000002.12:c191015197-191014197	848	858	-	11.931	2.99e-05	0.0168	GGCGGGGGCCG
EGR1	database	NC_000002.12:c191015197-191014197	974	984	+	11.898	3.19e-05	0.0298	GGTGGGGGCGG
EGR1	hTFtarget	NC_000002.12:c191015197-191014197	976	997	-	10.6857	3.7e-05	0.0166	GCCCGGCCCCCTTCCGCCCCCA
EGR1	hTFtarget	NC_000002.12:c191015197-191014197	966	987	-	10.5571	3.92e-05	0.0166	CTTCCGCCCCCACCAATCACCG
EGR1	database	NC_000002.12:c191015197-191014197	920	930	-	11.3966	4.25e-05	0.0179	TCCGTGGGCGC
EGR1	database	NC_000002.12:c191015197-191014197	920	930	-	11.3878	4.37e-05	0.0183	TCCGTGGGCGC
EGR1	hTFtarget	NC_000002.12:c191015197-191014197	455	470	+	10.2879	6.07e-05	0.0376	TAGTGGAGGTGGAGGC
EGR1	database	NC_000002.12:c191015197-191014197	904	917	-	10.1154	7.28e-05	0.0276	CCGCCTCCCTCTGC
EGR1	hTFtarget	NC_000002.12:c191015197-191014197	839	859	-	9.18571	2.19e-05	0.0133	CGGCGGGGGCCGCCGGCTGGG
EGR1	hTFtarget	NC_000002.12:c191015197-191014197	909	928	-	9.78788	2.68e-05	0.0117	CGTGGGCGCCACCGCCTCCC
EGR1	hTFtarget	NC_000002.12:c191015197-191014197	912	931	+	8.63636	4.06e-05	0.0142	AGGCGGTGGCGCCCACGGAA
EGR1	hTFtarget	NC_000002.12:c191015197-191014197	456	471	+	8.74242	5.38e-05	0.0246	AGTGGAGGTGGAGGCA
EGR1	hTFtarget	NC_000002.12:c191015197-191014197	845	866	+	9.62857	5.88e-05	0.02	CGGCGGCCCCCGCCGGAAGCCG
EGR1	hTFtarget	NC_000002.12:c191015197-191014197	953	969	+	9.71053	5.93e-05	0.0417	GCGCGGAGCCGCCCGGT
EGR1	hTFtarget	NC_000002.12:c191015197-191014197	453	468	-	8.81818	6.16e-05	0.0258	CTCCACCTCCACTATC
EGR1	hTFtarget	NC_000002.12:c191015197-191014197	846	861	+	8.5303	6.77e-05	0.0258	GGCGGCCCCCGCCGGA
EGR1	hTFtarget	NC_000002.12:c191015197-191014197	912	928	+	9.36842	6.9e-05	0.0417	AGGCGGTGGCGCCCACG
EGR1	hTFtarget	NC_000002.12:c191015197-191014197	352	367	-	8.43939	6.97e-05	0.0258	CCTCACCCACAGCTTC
EGR1	hTFtarget	NC_000002.12:c191015197-191014197	455	474	-	6.63636	7.89e-05	0.023	CATTGCCTCCACCTCCACTA
EGR1	hTFtarget	NC_000002.12:c191015197-191014197	881	897	+	9.05263	7.92e-05	0.0417	GCGCGTGGGCGGAGCAG
EGR1	hTFtarget	NC_000002.12:c191015197-191014197	843	858	-	7.48485	8.13e-05	0.0297	GGCGGGGGCCGCCGGC
EGR1	hTFtarget	NC_000002.12:c191015197-191014197	456	467	-	9.64286	8.31e-05	0.0464	TCCACCTCCACT
EGR1	hTFtarget	NC_000002.12:c191015197-191014197	980	1001	-	7.42424	8.49e-05	0.0308	TGGCGCCCGGCCCCCTTCCGCC
EGR1	hTFtarget	NC_000002.12:c191015197-191014197	919	930	+	9.21429	9.81e-05	0.0464	GGCGCCCACGGA
EGR1	hTFtarget	NC_000002.12:c191015197-191014197	455	475	+	3.91429	9.83e-05	0.0447	TAGTGGAGGTGGAGGCAATGT
EGR2	database	NC_000002.12:c191015197-191014197	881	895	-	18.5574	1.51e-07	0.000286	GCTCCGCCCACGCGC
EGR2	database	NC_000002.12:c191015197-191014197	882	892	+	17.0306	6.96e-07	0.00125	CGCGTGGGCGG
EGR2	database	NC_000002.12:c191015197-191014197	882	892	+	17.0306	6.96e-07	0.00125	CGCGTGGGCGG
EGR2	database	NC_000002.12:c191015197-191014197	974	984	+	15.8776	2.38e-06	0.00214	GGTGGGGGCGG
EGR2	database	NC_000002.12:c191015197-191014197	974	984	+	15.8776	2.38e-06	0.00215	GGTGGGGGCGG
EGR2	database	NC_000002.12:c191015197-191014197	973	987	-	13.6885	1.24e-05	0.0118	CTTCCGCCCCCACCA
EGR4	database	NC_000002.12:c191015197-191014197	881	892	+	16.8421	1.6e-06	0.00303	GCGCGTGGGCGG
EGR4	database	NC_000002.12:c191015197-191014197	913	923	+	14.5656	7.46e-06	0.0128	GGCGGTGGCGC
EGR4	database	NC_000002.12:c191015197-191014197	913	923	+	14.6327	7.46e-06	0.0127	GGCGGTGGCGC
EGR4	database	NC_000002.12:c191015197-191014197	987	997	+	11.6967	2.51e-05	0.0215	GGGGGCCGGGC
EGR4	database	NC_000002.12:c191015197-191014197	987	997	+	10.0816	4.16e-05	0.0355	GGGGGCCGGGC
EGR4	database	NC_000002.12:c191015197-191014197	980	990	+	9.68033	6.49e-05	0.037	GGCGGAAGGGG
EGR4	database	NC_000002.12:c191015197-191014197	974	984	+	8.57143	7.02e-05	0.037	GGTGGGGGCGG
EGR4	database	NC_000002.12:c191015197-191014197	980	990	+	8.05102	8.68e-05	0.037	GGCGGAAGGGG
ELF1	hTFtarget	NC_000002.12:c191015197-191014197	856	864	+	14.3816	2.23e-06	0.00435	GCCGGAAGC
ELF1	hTFtarget	NC_000002.12:c191015197-191014197	979	990	+	16.0571	2.39e-06	0.00372	GGGCGGAAGGGG
ELF1	hTFtarget	NC_000002.12:c191015197-191014197	884	895	+	15.5263	3.15e-06	0.00576	CGTGGGCGGAGC
ELF1	hTFtarget	NC_000002.12:c191015197-191014197	855	866	+	15.3714	4.1e-06	0.00372	CGCCGGAAGCCG
ELF1	hTFtarget	NC_000002.12:c191015197-191014197	856	864	+	14.8289	4.95e-06	0.00944	GCCGGAAGC
ELF1	hTFtarget	NC_000002.12:c191015197-191014197	885	896	-	14.4474	5.83e-06	0.00879	TGCTCCGCCCAC
ELF1	hTFtarget	NC_000002.12:c191015197-191014197	885	896	-	13.6711	7.97e-06	0.0147	TGCTCCGCCCAC
ELF1	hTFtarget	NC_000002.12:c191015197-191014197	977	990	-	14.1212	9.53e-06	0.0171	CCCCTTCCGCCCCC
ELF1	hTFtarget	NC_000002.12:c191015197-191014197	987	998	-	13.5526	9.57e-06	0.00879	CGCCCGGCCCCC
ELF1	hTFtarget	NC_000002.12:c191015197-191014197	795	810	+	13.6316	1.03e-05	0.0191	ACGCCAGTTCCCAGCG
ELF1	hTFtarget	NC_000002.12:c191015197-191014197	854	866	+	13.9848	1.1e-05	0.0205	CCGCCGGAAGCCG
ELF1	hTFtarget	NC_000002.12:c191015197-191014197	977	990	-	13.5606	1.37e-05	0.0165	CCCCTTCCGCCCCC
ELF1	hTFtarget	NC_000002.12:c191015197-191014197	853	866	+	13.1515	1.46e-05	0.0207	CCCGCCGGAAGCCG
ELF1	hTFtarget	NC_000002.12:c191015197-191014197	909	924	+	10.2763	1.53e-05	0.0264	GGGAGGCGGTGGCGCC
ELF1	hTFtarget	NC_000002.12:c191015197-191014197	795	810	-	12.9737	1.61e-05	0.0309	CGCTGGGAACTGGCGT
ELF1	hTFtarget	NC_000002.12:c191015197-191014197	857	865	-	13.5921	1.76e-05	0.0342	GGCTTCCGG
ELF1	hTFtarget	NC_000002.12:c191015197-191014197	853	866	-	13.1212	1.79e-05	0.0165	CGGCTTCCGGCGGG
ELF1	hTFtarget	NC_000002.12:c191015197-191014197	853	866	-	13.2121	1.82e-05	0.0171	CGGCTTCCGGCGGG
ELF1	hTFtarget	NC_000002.12:c191015197-191014197	853	866	+	12.9697	1.92e-05	0.0211	CCCGCCGGAAGCCG
ELF1	hTFtarget	NC_000002.12:c191015197-191014197	853	866	+	12.6818	1.96e-05	0.0358	CCCGCCGGAAGCCG
ELF1	hTFtarget	NC_000002.12:c191015197-191014197	977	990	+	12.7424	2.19e-05	0.0211	GGGGGCGGAAGGGG
ELF1	hTFtarget	NC_000002.12:c191015197-191014197	977	990	+	12.3788	2.22e-05	0.0207	GGGGGCGGAAGGGG
ELF1	hTFtarget	NC_000002.12:c191015197-191014197	857	865	-	13.1316	2.36e-05	0.0459	GGCTTCCGG
ELF1	hTFtarget	NC_000002.12:c191015197-191014197	978	990	+	12.6364	2.64e-05	0.0247	GGGGCGGAAGGGG
ELF1	hTFtarget	NC_000002.12:c191015197-191014197	853	864	+	12.4143	3.59e-05	0.0388	CCCGCCGGAAGC
ELF1	hTFtarget	NC_000002.12:c191015197-191014197	977	988	-	10.6053	3.78e-05	0.0177	CCTTCCGCCCCC
ELF1	hTFtarget	NC_000002.12:c191015197-191014197	910	921	-	10.5658	3.84e-05	0.0177	GCCACCGCCTCC
ELF1	hTFtarget	NC_000002.12:c191015197-191014197	977	988	+	12.2143	4.06e-05	0.0388	GGGGGCGGAAGG
ELF1	hTFtarget	NC_000002.12:c191015197-191014197	977	990	+	10.7424	4.91e-05	0.0448	GGGGGCGGAAGGGG
ELF1	hTFtarget	NC_000002.12:c191015197-191014197	844	859	-	7.15789	4.94e-05	0.0426	CGGCGGGGGCCGCCGG
ELF2	hTFtarget	NC_000002.12:c191015197-191014197	978	989	+	11.9605	3.87e-05	0.0386	GGGGCGGAAGGG
ELF2	hTFtarget	NC_000002.12:c191015197-191014197	854	865	+	11.8947	4e-05	0.0386	CCGCCGGAAGCC
ELF4	database	NC_000002.12:c191015197-191014197	866	875	+	11.8947	4.24e-05	0.0474	GGCGGAAATA
ELF4	database	NC_000002.12:c191015197-191014197	856	865	+	11.7237	4.96e-05	0.0474	GCCGGAAGCC
ELK1	hTFtarget	NC_000002.12:c191015197-191014197	856	864	+	15.0263	2.23e-06	0.00412	GCCGGAAGC
ELK1	hTFtarget	NC_000002.12:c191015197-191014197	856	867	+	15.3182	4.07e-06	0.00759	GCCGGAAGCCGG
ELK1	hTFtarget	NC_000002.12:c191015197-191014197	855	866	+	14.8182	6.43e-06	0.012	CGCCGGAAGCCG
ELK1	hTFtarget	NC_000002.12:c191015197-191014197	856	866	+	14.3	8.64e-06	0.0168	GCCGGAAGCCG
ELK1	hTFtarget	NC_000002.12:c191015197-191014197	856	867	+	14.3182	8.71e-06	0.0165	GCCGGAAGCCGG
ELK1	database	NC_000002.12:c191015197-191014197	854	863	+	12.6556	1.09e-05	0.0214	CCGCCGGAAG
ELK1	database	NC_000002.12:c191015197-191014197	856	864	+	12.7632	1.1e-05	0.0216	GCCGGAAGC
ELK1	database	NC_000002.12:c191015197-191014197	856	864	+	12.697	1.1e-05	0.0216	GCCGGAAGC
ELK1	hTFtarget	NC_000002.12:c191015197-191014197	857	865	-	14.3684	1.21e-05	0.0228	GGCTTCCGG
ELK1	hTFtarget	NC_000002.12:c191015197-191014197	857	865	-	13.3684	2.15e-05	0.0422	GGCTTCCGG
ELK1	hTFtarget	NC_000002.12:c191015197-191014197	980	991	+	12.0758	3.41e-05	0.0317	GGCGGAAGGGGG
ELK3	hTFtarget	NC_000002.12:c191015197-191014197	885	900	+	16.7105	1.33e-06	0.00246	GTGGGCGGAGCAGCGG
ELK3	hTFtarget	NC_000002.12:c191015197-191014197	855	865	-	15.0303	5.29e-06	0.0098	GGCTTCCGGCG
ELK3	hTFtarget	NC_000002.12:c191015197-191014197	979	989	-	12.5455	2.7e-05	0.025	CCCTTCCGCCC
ELK3	hTFtarget	NC_000002.12:c191015197-191014197	301	316	+	11.1184	3.53e-05	0.0326	AGAGGTGTGGACGGGA
ELK4	database	NC_000002.12:c191015197-191014197	856	866	-	15.1818	3.6e-06	0.0068	CGGCTTCCGGC
ELK4	hTFtarget	NC_000002.12:c191015197-191014197	856	866	+	15	4.75e-06	0.00907	GCCGGAAGCCG
ELK4	hTFtarget	NC_000002.12:c191015197-191014197	855	865	+	14.3788	7.59e-06	0.0148	CGCCGGAAGCC
ELK4	database	NC_000002.12:c191015197-191014197	855	865	+	13.1707	1.93e-05	0.0381	CGCCGGAAGCC
ELK4	database	NC_000002.12:c191015197-191014197	855	865	+	13.1313	1.93e-05	0.038	CGCCGGAAGCC
ELK4	hTFtarget	NC_000002.12:c191015197-191014197	857	865	+	13.3714	2.53e-05	0.0493	CCGGAAGCC
ELK4	hTFtarget	NC_000002.12:c191015197-191014197	980	990	+	12.0455	4.11e-05	0.0392	GGCGGAAGGGG
ELL2	hTFtarget	NC_000002.12:c191015197-191014197	852	872	+	19.2368	1.55e-07	0.000192	CCCCGCCGGAAGCCGGCGGAA
ELL2	hTFtarget	NC_000002.12:c191015197-191014197	897	915	-	18.6974	2.27e-07	0.000418	GCCTCCCTCTGCGGGCCGC
ELL2	hTFtarget	NC_000002.12:c191015197-191014197	845	865	-	18.6842	2.4e-07	0.000192	GGCTTCCGGCGGGGGCCGCCG
ELL2	hTFtarget	NC_000002.12:c191015197-191014197	832	852	-	17.3684	6.4e-07	0.000343	GGCCGCCGGCTGGGTGAGCTG
ELL2	hTFtarget	NC_000002.12:c191015197-191014197	877	897	+	16.2237	1.42e-06	0.00056	CCCAGCGCGTGGGCGGAGCAG
ELL2	hTFtarget	NC_000002.12:c191015197-191014197	896	916	+	15.9211	1.74e-06	0.00056	AGCGGCCCGCAGAGGGAGGCG
ELL2	hTFtarget	NC_000002.12:c191015197-191014197	849	869	+	13.3026	8.95e-06	0.0024	GGCCCCCGCCGGAAGCCGGCG
ELL2	hTFtarget	NC_000002.12:c191015197-191014197	846	864	+	12.8816	1.29e-05	0.0118	GGCGGCCCCCGCCGGAAGC
ELL2	hTFtarget	NC_000002.12:c191015197-191014197	895	915	-	12.6053	1.34e-05	0.00307	GCCTCCCTCTGCGGGCCGCTG
ELL2	hTFtarget	NC_000002.12:c191015197-191014197	849	869	-	11.0395	3.13e-05	0.00608	CGCCGGCTTCCGGCGGGGGCC
ELL2	hTFtarget	NC_000002.12:c191015197-191014197	846	866	+	10.8553	3.44e-05	0.00608	GGCGGCCCCCGCCGGAAGCCG
ELL2	hTFtarget	NC_000002.12:c191015197-191014197	977	997	+	10.6711	3.79e-05	0.00608	GGGGGCGGAAGGGGGCCGGGC
ELL2	hTFtarget	NC_000002.12:c191015197-191014197	899	919	+	9.75	6.01e-05	0.00878	GGCCCGCAGAGGGAGGCGGTG
ELL2	hTFtarget	NC_000002.12:c191015197-191014197	902	922	-	9.43421	7.01e-05	0.00939	CGCCACCGCCTCCCTCTGCGG
ELL2	hTFtarget	NC_000002.12:c191015197-191014197	833	851	+	9.59211	7.79e-05	0.0478	AGCTCACCCAGCCGGCGGC
ELL2	hTFtarget	NC_000002.12:c191015197-191014197	839	859	+	9.05263	8.42e-05	0.00978	CCCAGCCGGCGGCCCCCGCCG
ELL2	hTFtarget	NC_000002.12:c191015197-191014197	832	852	+	9.01316	8.58e-05	0.00978	CAGCTCACCCAGCCGGCGGCC
ELL2	hTFtarget	NC_000002.12:c191015197-191014197	842	862	+	8.88158	9.13e-05	0.00978	AGCCGGCGGCCCCCGCCGGAA
ENO1	database	NC_000002.12:c191015197-191014197	879	891	+	14.3444	2.45e-06	0.0044	CAGCGCGTGGGCG
ENO1	database	NC_000002.12:c191015197-191014197	879	891	-	14.303	2.51e-06	0.00454	CGCCCACGCGCTG
ENSG00000234254	database	NC_000002.12:c191015197-191014197	583	592	+	11.0183	1.03e-05	0.0203	AGCTGTCAAG
EOMES	database	NC_000002.12:c191015197-191014197	283	291	+	15.3939	4.03e-06	0.00738	AGGTGTGAA
EOMES	hTFtarget	NC_000002.12:c191015197-191014197	283	291	+	14.5714	4.03e-06	0.00771	AGGTGTGAA
EOMES	hTFtarget	NC_000002.12:c191015197-191014197	280	291	-	12.7424	1.53e-05	0.0287	TTCACACCTACA
EOMES	hTFtarget	NC_000002.12:c191015197-191014197	280	291	-	12.9286	1.68e-05	0.0327	TTCACACCTACA
EOMES	hTFtarget	NC_000002.12:c191015197-191014197	582	593	+	12	4.09e-05	0.0427	GAGCTGTCAAGT
EOMES	hTFtarget	NC_000002.12:c191015197-191014197	594	605	+	11.9079	4.33e-05	0.0427	AAAGTGAGAAAA
EOMES	hTFtarget	NC_000002.12:c191015197-191014197	302	313	+	11.1053	7.17e-05	0.0471	GAGGTGTGGACG
EP300	hTFtarget	NC_000002.12:c191015197-191014197	905	924	-	5.87143	5e-06	0.00845	GGCGCCACCGCCTCCCTCTG
EP300	hTFtarget	NC_000002.12:c191015197-191014197	974	998	-	21.6883	2.98e-08	4.47e-05	CGCCCGGCCCCCTTCCGCCCCCACC
EP300	hTFtarget	NC_000002.12:c191015197-191014197	977	1001	-	19.4675	1.52e-07	0.000113	TGGCGCCCGGCCCCCTTCCGCCCCC
EP300	hTFtarget	NC_000002.12:c191015197-191014197	974	998	-	18.8816	2.06e-07	0.000229	CGCCCGGCCCCCTTCCGCCCCCACC
EP300	hTFtarget	NC_000002.12:c191015197-191014197	843	867	-	18.8182	2.37e-07	0.000113	CCGGCTTCCGGCGGGGGCCGCCGGC
EP300	hTFtarget	NC_000002.12:c191015197-191014197	840	864	+	18.4545	3.02e-07	0.000113	CCAGCCGGCGGCCCCCGCCGGAAGC
EP300	hTFtarget	NC_000002.12:c191015197-191014197	898	922	-	17.4079	5.12e-07	0.000229	CGCCACCGCCTCCCTCTGCGGGCCG
EP300	hTFtarget	NC_000002.12:c191015197-191014197	894	918	-	17.25	5.62e-07	0.000229	ACCGCCTCCCTCTGCGGGCCGCTGC
EP300	hTFtarget	NC_000002.12:c191015197-191014197	844	868	-	17.1184	6.07e-07	0.000229	GCCGGCTTCCGGCGGGGGCCGCCGG
EP300	hTFtarget	NC_000002.12:c191015197-191014197	834	858	-	17.4737	6.22e-07	0.00104	GGCGGGGGCCGCCGGCTGGGTGAGC
EP300	hTFtarget	NC_000002.12:c191015197-191014197	598	612	-	15.2179	7.67e-07	0.00151	TTTCTGTTTTTCTCA
EP300	hTFtarget	NC_000002.12:c191015197-191014197	783	794	+	13.8056	8.77e-07	0.00174	TATGTAAACAGA
EP300	hTFtarget	NC_000002.12:c191015197-191014197	837	861	+	16.4156	1.09e-06	0.000327	CACCCAGCCGGCGGCCCCCGCCGGA
EP300	hTFtarget	NC_000002.12:c191015197-191014197	904	928	-	15.6842	1.38e-06	0.000415	CGTGGGCGCCACCGCCTCCCTCTGC
EP300	hTFtarget	NC_000002.12:c191015197-191014197	881	905	-	15.974	1.41e-06	0.000354	GCGGGCCGCTGCTCCGCCCACGCGC
EP300	hTFtarget	NC_000002.12:c191015197-191014197	925	936	+	16.2237	1.47e-06	0.00279	CACGGAACAGCC
EP300	hTFtarget	NC_000002.12:c191015197-191014197	783	794	+	14.5844	1.83e-06	0.00361	TATGTAAACAGA
EP300	hTFtarget	NC_000002.12:c191015197-191014197	891	915	-	14.8553	2.16e-06	0.000542	GCCTCCCTCTGCGGGCCGCTGCTCC
EP300	hTFtarget	NC_000002.12:c191015197-191014197	900	924	-	15.1039	2.34e-06	0.000475	GGCGCCACCGCCTCCCTCTGCGGGC
EP300	hTFtarget	NC_000002.12:c191015197-191014197	911	935	+	15.5526	2.4e-06	0.002	GAGGCGGTGGCGCCCACGGAACAGC
EP300	hTFtarget	NC_000002.12:c191015197-191014197	976	1000	-	14.961	2.53e-06	0.000475	GGCGCCCGGCCCCCTTCCGCCCCCA
EP300	hTFtarget	NC_000002.12:c191015197-191014197	781	792	+	14.9351	3e-06	0.00594	GATATGTAAACA
EP300	hTFtarget	NC_000002.12:c191015197-191014197	38	53	-	15.0789	3.01e-06	0.00449	CTCTTCTGCTGCCTCC
EP300	hTFtarget	NC_000002.12:c191015197-191014197	897	921	-	14.1688	3.92e-06	0.000654	GCCACCGCCTCCCTCTGCGGGCCGC
EP300	hTFtarget	NC_000002.12:c191015197-191014197	904	928	-	13.7532	4.89e-06	0.000688	CGTGGGCGCCACCGCCTCCCTCTGC
EP300	hTFtarget	NC_000002.12:c191015197-191014197	836	860	+	13.6753	5.1e-06	0.000688	TCACCCAGCCGGCGGCCCCCGCCGG
EP300	hTFtarget	NC_000002.12:c191015197-191014197	888	912	-	13.0658	5.42e-06	0.00101	TCCCTCTGCGGGCCGCTGCTCCGCC
EP300	hTFtarget	NC_000002.12:c191015197-191014197	882	906	-	13.0526	5.46e-06	0.00101	TGCGGGCCGCTGCTCCGCCCACGCG
EP300	hTFtarget	NC_000002.12:c191015197-191014197	881	905	+	13.5325	5.5e-06	0.000688	GCGCGTGGGCGGAGCAGCGGCCCGC
EP300	hTFtarget	NC_000002.12:c191015197-191014197	910	925	-	13.8947	5.97e-06	0.00449	GGGCGCCACCGCCTCC
EP300	hTFtarget	NC_000002.12:c191015197-191014197	901	925	-	12.8026	6.17e-06	0.00101	GGGCGCCACCGCCTCCCTCTGCGGG
EP300	hTFtarget	NC_000002.12:c191015197-191014197	901	925	-	13.2597	6.34e-06	0.000733	GGGCGCCACCGCCTCCCTCTGCGGG
EP300	hTFtarget	NC_000002.12:c191015197-191014197	847	871	-	12.6316	6.71e-06	0.00101	TCCGCCGGCTTCCGGCGGGGGCCGC
EP300	hTFtarget	NC_000002.12:c191015197-191014197	908	923	-	12.6429	6.86e-06	0.0069	GCGCCACCGCCTCCCT
EP300	hTFtarget	NC_000002.12:c191015197-191014197	914	936	-	14.0526	7.23e-06	0.00699	GGCTGTTCCGTGGGCGCCACCGC
EP300	hTFtarget	NC_000002.12:c191015197-191014197	974	989	-	13.4342	7.68e-06	0.00449	CCCTTCCGCCCCCACC
EP300	hTFtarget	NC_000002.12:c191015197-191014197	975	990	-	12.3571	7.88e-06	0.0069	CCCCTTCCGCCCCCAC
EP300	hTFtarget	NC_000002.12:c191015197-191014197	833	855	+	13.8553	8.35e-06	0.00699	AGCTCACCCAGCCGGCGGCCCCC
EP300	hTFtarget	NC_000002.12:c191015197-191014197	597	612	-	13.9079	8.37e-06	0.0162	TTTCTGTTTTTCTCAC
EP300	hTFtarget	NC_000002.12:c191015197-191014197	884	908	-	12.4026	9.81e-06	0.00105	TCTGCGGGCCGCTGCTCCGCCCACG
EP300	hTFtarget	NC_000002.12:c191015197-191014197	783	792	+	13.2987	1.09e-05	0.0216	TATGTAAACA
EP300	hTFtarget	NC_000002.12:c191015197-191014197	781	792	+	13.2361	1.1e-05	0.0218	GATATGTAAACA
EP300	hTFtarget	NC_000002.12:c191015197-191014197	781	792	-	12.8333	1.15e-05	0.0228	TGTTTACATATC
EP300	hTFtarget	NC_000002.12:c191015197-191014197	783	794	+	12.7273	1.21e-05	0.024	TATGTAAACAGA
EP300	hTFtarget	NC_000002.12:c191015197-191014197	881	892	+	12.3816	1.23e-05	0.0207	GCGCGTGGGCGG
EP300	hTFtarget	NC_000002.12:c191015197-191014197	783	794	-	12.9091	1.25e-05	0.0248	TCTGTTTACATA
EP300	hTFtarget	NC_000002.12:c191015197-191014197	916	940	-	11.0395	1.42e-05	0.00194	ACGCGGCTGTTCCGTGGGCGCCACC
EP300	hTFtarget	NC_000002.12:c191015197-191014197	849	870	-	10.1711	1.43e-05	0.0192	CCGCCGGCTTCCGGCGGGGGCC
EP300	hTFtarget	NC_000002.12:c191015197-191014197	840	864	-	11.5974	1.46e-05	0.0014	GCTTCCGGCGGGGGCCGCCGGCTGG
EP300	hTFtarget	NC_000002.12:c191015197-191014197	782	793	+	13.125	1.58e-05	0.0313	ATATGTAAACAG
EP300	hTFtarget	NC_000002.12:c191015197-191014197	890	914	-	11.4026	1.6e-05	0.0014	CCTCCCTCTGCGGGCCGCTGCTCCG
EP300	hTFtarget	NC_000002.12:c191015197-191014197	827	851	+	10.75	1.61e-05	0.00202	GGCTGCAGCTCACCCAGCCGGCGGC
EP300	hTFtarget	NC_000002.12:c191015197-191014197	973	997	-	11.3506	1.64e-05	0.0014	GCCCGGCCCCCTTCCGCCCCCACCA
EP300	hTFtarget	NC_000002.12:c191015197-191014197	887	911	-	11.3117	1.67e-05	0.0014	CCCTCTGCGGGCCGCTGCTCCGCCC
EP300	hTFtarget	NC_000002.12:c191015197-191014197	781	792	-	12.7778	1.68e-05	0.0333	TGTTTACATATC
EP300	hTFtarget	NC_000002.12:c191015197-191014197	913	937	-	10.8442	2.08e-05	0.00165	CGGCTGTTCCGTGGGCGCCACCGCC
EP300	hTFtarget	NC_000002.12:c191015197-191014197	263	278	-	12.5143	2.1e-05	0.028	CTCCCACTTGCCTCTC
EP300	hTFtarget	NC_000002.12:c191015197-191014197	884	908	+	10.5195	2.42e-05	0.00182	CGTGGGCGGAGCAGCGGCCCGCAGA
EP300	hTFtarget	NC_000002.12:c191015197-191014197	601	612	+	12.6364	2.52e-05	0.0494	GAAAAACAGAAA
EP300	hTFtarget	NC_000002.12:c191015197-191014197	915	939	-	10.2078	2.79e-05	0.002	CGCGGCTGTTCCGTGGGCGCCACCG
EP300	hTFtarget	NC_000002.12:c191015197-191014197	744	753	+	12.6623	3.06e-05	0.0303	TCTGCAAACA
EP300	hTFtarget	NC_000002.12:c191015197-191014197	744	755	+	11.8889	3.39e-05	0.0336	TCTGCAAACACA
EP300	hTFtarget	NC_000002.12:c191015197-191014197	459	474	-	10.4868	3.41e-05	0.0149	CATTGCCTCCACCTCC
EP300	hTFtarget	NC_000002.12:c191015197-191014197	454	469	-	11.6	4.26e-05	0.028	CCTCCACCTCCACTAT
EP300	hTFtarget	NC_000002.12:c191015197-191014197	358	382	+	10.5	4.47e-05	0.018	GTGGGTGAGGTCATCACAGCACAGC
EP300	hTFtarget	NC_000002.12:c191015197-191014197	978	993	-	11.4	4.93e-05	0.028	GGCCCCCTTCCGCCCC
EP300	hTFtarget	NC_000002.12:c191015197-191014197	479	503	+	10.1974	5.2e-05	0.018	AAGAATGCCAGAGGCAGGAAAAAGC
EP300	hTFtarget	NC_000002.12:c191015197-191014197	340	355	-	11.3026	5.21e-05	0.041	CTTCAGTTTCCTTCTA
EP300	hTFtarget	NC_000002.12:c191015197-191014197	297	321	+	10.1184	5.41e-05	0.018	GAGGAGAGGTGTGGACGGGATAAGC
EP300	hTFtarget	NC_000002.12:c191015197-191014197	341	356	-	11.0714	6.26e-05	0.028	GCTTCAGTTTCCTTCT
EP300	hTFtarget	NC_000002.12:c191015197-191014197	58	73	-	10.9868	6.36e-05	0.041	TCTCATTTACTCTGCT
EP300	hTFtarget	NC_000002.12:c191015197-191014197	361	383	-	10.25	8.46e-05	0.0411	CGCTGTGCTGTGATGACCTCACC
EP300	hTFtarget	NC_000002.12:c191015197-191014197	914	938	-	7.48684	6.98e-06	0.0132	GCGGCTGTTCCGTGGGCGCCACCGC
EP300	hTFtarget	NC_000002.12:c191015197-191014197	911	930	-	3.42857	1.12e-05	0.00944	TCCGTGGGCGCCACCGCCTC
EP300	hTFtarget	NC_000002.12:c191015197-191014197	977	998	-	9.02632	2.35e-05	0.0192	CGCCCGGCCCCCTTCCGCCCCC
EP300	hTFtarget	NC_000002.12:c191015197-191014197	846	870	-	9.55263	2.73e-05	0.00316	CCGCCGGCTTCCGGCGGGGGCCGCC
EP300	hTFtarget	NC_000002.12:c191015197-191014197	903	927	-	9.90909	3.2e-05	0.00218	GTGGGCGCCACCGCCTCCCTCTGCG
EP300	hTFtarget	NC_000002.12:c191015197-191014197	836	860	+	9.17105	3.2e-05	0.00342	TCACCCAGCCGGCGGCCCCCGCCGG
EP300	hTFtarget	NC_000002.12:c191015197-191014197	975	999	-	8.84211	3.67e-05	0.00342	GCGCCCGGCCCCCTTCCGCCCCCAC
EP300	hTFtarget	NC_000002.12:c191015197-191014197	953	964	+	9.47368	3.79e-05	0.0319	GCGCGGAGCCGC
EP300	hTFtarget	NC_000002.12:c191015197-191014197	908	927	-	-0.557143	3.8e-05	0.0214	GTGGGCGCCACCGCCTCCCT
EP300	hTFtarget	NC_000002.12:c191015197-191014197	834	858	+	8.72368	3.86e-05	0.00342	GCTCACCCAGCCGGCGGCCCCCGCC
EP300	hTFtarget	NC_000002.12:c191015197-191014197	850	874	-	8.61842	4.03e-05	0.00342	ATTTCCGCCGGCTTCCGGCGGGGGC
EP300	hTFtarget	NC_000002.12:c191015197-191014197	812	836	-	8.57895	4.09e-05	0.00342	AGCTGCAGCCCAGTCCCGTGTTGCC
EP300	hTFtarget	NC_000002.12:c191015197-191014197	977	1001	-	8.43421	4.34e-05	0.00344	TGGCGCCCGGCCCCCTTCCGCCCCC
EP300	hTFtarget	NC_000002.12:c191015197-191014197	847	871	+	9.12987	4.51e-05	0.00295	GCGGCCCCCGCCGGAAGCCGGCGGA
EP300	hTFtarget	NC_000002.12:c191015197-191014197	840	864	-	8.19737	4.78e-05	0.0036	GCTTCCGGCGGGGGCCGCCGGCTGG
EP300	hTFtarget	NC_000002.12:c191015197-191014197	879	903	-	8.94805	4.88e-05	0.00305	GGGCCGCTGCTCCGCCCACGCGCTG
EP300	hTFtarget	NC_000002.12:c191015197-191014197	972	991	-	-1.6	5.15e-05	0.0218	CCCCCTTCCGCCCCCACCAA
EP300	hTFtarget	NC_000002.12:c191015197-191014197	837	861	+	7.90789	5.37e-05	0.00385	CACCCAGCCGGCGGCCCCCGCCGGA
EP300	hTFtarget	NC_000002.12:c191015197-191014197	456	471	-	9.44737	5.48e-05	0.0181	TGCCTCCACCTCCACT
EP300	hTFtarget	NC_000002.12:c191015197-191014197	951	975	-	8.23377	6.6e-05	0.00397	CCAATCACCGGGCGGCTCCGCGCTC
EP300	hTFtarget	NC_000002.12:c191015197-191014197	830	854	+	7.38158	6.61e-05	0.00446	TGCAGCTCACCCAGCCGGCGGCCCC
EP300	hTFtarget	NC_000002.12:c191015197-191014197	36	51	-	7.51429	6.74e-05	0.0394	CTTCTGCTGCCTCCTT
EP300	hTFtarget	NC_000002.12:c191015197-191014197	900	924	-	7.30263	6.82e-05	0.00446	GGCGCCACCGCCTCCCTCTGCGGGC
EP300	hTFtarget	NC_000002.12:c191015197-191014197	836	860	-	8.07792	7.04e-05	0.00407	CCGGCGGGGGCCGCCGGCTGGGTGA
EP300	hTFtarget	NC_000002.12:c191015197-191014197	38	62	-	7.88312	7.63e-05	0.00421	CTGCTCCATCTCTTCTGCTGCCTCC
EP300	hTFtarget	NC_000002.12:c191015197-191014197	887	902	-	8.68421	7.66e-05	0.0181	GGCCGCTGCTCCGCCC
EP300	hTFtarget	NC_000002.12:c191015197-191014197	976	997	-	6.11842	7.7e-05	0.0333	GCCCGGCCCCCTTCCGCCCCCA
EP300	hTFtarget	NC_000002.12:c191015197-191014197	890	914	-	6.97368	7.74e-05	0.00486	CCTCCCTCTGCGGGCCGCTGCTCCG
EP300	hTFtarget	NC_000002.12:c191015197-191014197	831	855	-	7.81818	7.84e-05	0.00421	GGGGGCCGCCGGCTGGGTGAGCTGC
EP300	hTFtarget	NC_000002.12:c191015197-191014197	977	992	-	8.59211	7.96e-05	0.0181	GCCCCCTTCCGCCCCC
EP300	hTFtarget	NC_000002.12:c191015197-191014197	887	908	-	5.97368	8.14e-05	0.0333	TCTGCGGGCCGCTGCTCCGCCC
EP300	hTFtarget	NC_000002.12:c191015197-191014197	41	56	-	8.26316	9.15e-05	0.0181	CATCTCTTCTGCTGCC
EP300	hTFtarget	NC_000002.12:c191015197-191014197	881	905	-	6.48684	9.31e-05	0.00561	GCGGGCCGCTGCTCCGCCCACGCGC
EP300	hTFtarget	NC_000002.12:c191015197-191014197	904	919	-	8.22368	9.31e-05	0.0181	CACCGCCTCCCTCTGC
EP300	hTFtarget	NC_000002.12:c191015197-191014197	877	899	-	9.98684	9.81e-05	0.0411	CGCTGCTCCGCCCACGCGCTGGG
EP300	hTFtarget	NC_000002.12:c191015197-191014197	883	902	-	-3.95714	9.98e-05	0.0338	GGCCGCTGCTCCGCCCACGC
ERG	hTFtarget	NC_000002.12:c191015197-191014197	477	501	-	-12.25	6.69e-06	0.0113	TTTTTCCTGCCTCTGGCATTCTTTC
ERG	hTFtarget	NC_000002.12:c191015197-191014197	978	989	+	16.7763	8.23e-08	0.000152	GGGGCGGAAGGG
ERG	hTFtarget	NC_000002.12:c191015197-191014197	856	866	+	16.0857	7.3e-07	0.00135	GCCGGAAGCCG
ERG	hTFtarget	NC_000002.12:c191015197-191014197	856	866	+	15.6571	1.06e-06	0.00202	GCCGGAAGCCG
ERG	hTFtarget	NC_000002.12:c191015197-191014197	899	914	+	16.3684	1.35e-06	0.00237	GGCCCGCAGAGGGAGG
ERG	hTFtarget	NC_000002.12:c191015197-191014197	853	866	-	15.803	1.99e-06	0.00368	CGGCTTCCGGCGGG
ERG	hTFtarget	NC_000002.12:c191015197-191014197	856	868	-	15.6667	2.52e-06	0.00487	GCCGGCTTCCGGC
ERG	hTFtarget	NC_000002.12:c191015197-191014197	856	866	+	15.1143	3.73e-06	0.00716	GCCGGAAGCCG
ERG	hTFtarget	NC_000002.12:c191015197-191014197	856	866	-	14.1286	5.5e-06	0.0107	CGGCTTCCGGC
ERG	hTFtarget	NC_000002.12:c191015197-191014197	854	865	+	14.0286	6.53e-06	0.00741	CCGCCGGAAGCC
ERG	hTFtarget	NC_000002.12:c191015197-191014197	978	989	+	13.9	7.73e-06	0.00741	GGGGCGGAAGGG
ERG	hTFtarget	NC_000002.12:c191015197-191014197	854	868	-	14.2576	8.56e-06	0.0166	GCCGGCTTCCGGCGG
ERG	hTFtarget	NC_000002.12:c191015197-191014197	853	866	-	14.2424	9.32e-06	0.0176	CGGCTTCCGGCGGG
ERG	hTFtarget	NC_000002.12:c191015197-191014197	857	865	+	14.1143	9.9e-06	0.0193	CCGGAAGCC
ERG	hTFtarget	NC_000002.12:c191015197-191014197	856	866	+	13.8333	1.02e-05	0.0198	GCCGGAAGCCG
ERG	hTFtarget	NC_000002.12:c191015197-191014197	980	990	+	13.9571	1.04e-05	0.00958	GGCGGAAGGGG
ERG	hTFtarget	NC_000002.12:c191015197-191014197	856	866	+	13.9545	1.06e-05	0.0206	GCCGGAAGCCG
ERG	hTFtarget	NC_000002.12:c191015197-191014197	784	792	+	12.5714	1.2e-05	0.0237	ATGTAAACA
ERG	hTFtarget	NC_000002.12:c191015197-191014197	856	869	-	13.4242	1.38e-05	0.0268	CGCCGGCTTCCGGC
ERG	hTFtarget	NC_000002.12:c191015197-191014197	954	965	-	11.9211	1.44e-05	0.0244	GGCGGCTCCGCG
ERG	hTFtarget	NC_000002.12:c191015197-191014197	491	499	-	12.8714	1.49e-05	0.0286	TTTCCTGCC
ERG	hTFtarget	NC_000002.12:c191015197-191014197	783	793	+	13.039	1.52e-05	0.0301	TATGTAAACAG
ERG	hTFtarget	NC_000002.12:c191015197-191014197	854	865	-	13.4091	1.65e-05	0.0321	GGCTTCCGGCGG
ERG	hTFtarget	NC_000002.12:c191015197-191014197	977	990	-	13.4697	1.66e-05	0.0153	CCCCTTCCGCCCCC
ERG	hTFtarget	NC_000002.12:c191015197-191014197	856	867	+	12.9545	1.97e-05	0.0386	GCCGGAAGCCGG
ERG	hTFtarget	NC_000002.12:c191015197-191014197	856	866	-	13.2576	2.09e-05	0.0402	CGGCTTCCGGC
ERG	hTFtarget	NC_000002.12:c191015197-191014197	514	532	-	12.7857	2.19e-05	0.043	CTTGGTCATGATGATAACA
ERG	hTFtarget	NC_000002.12:c191015197-191014197	488	499	-	12.9211	2.19e-05	0.041	TTTCCTGCCTCT
ERG	hTFtarget	NC_000002.12:c191015197-191014197	488	503	-	12.8485	2.34e-05	0.0454	GCTTTTTCCTGCCTCT
ERG	hTFtarget	NC_000002.12:c191015197-191014197	913	924	-	10.1316	2.91e-05	0.0247	GGCGCCACCGCC
ERG	hTFtarget	NC_000002.12:c191015197-191014197	980	990	+	12.1571	4e-05	0.0384	GGCGGAAGGGG
ERG	hTFtarget	NC_000002.12:c191015197-191014197	977	990	-	11.8485	4.07e-05	0.0385	CCCCTTCCGCCCCC
ERG	hTFtarget	NC_000002.12:c191015197-191014197	980	992	-	11.8333	4.42e-05	0.0427	GCCCCCTTCCGCC
ERG	hTFtarget	NC_000002.12:c191015197-191014197	88	96	-	11.6286	6.31e-05	0.0357	CTTCCTCCT
ERG	hTFtarget	NC_000002.12:c191015197-191014197	979	987	-	11.6	6.54e-05	0.0357	CTTCCGCCC
ERG	hTFtarget	NC_000002.12:c191015197-191014197	855	863	-	11.4429	7.42e-05	0.0357	CTTCCGGCG
ERG	hTFtarget	NC_000002.12:c191015197-191014197	863	876	-	10.6212	7.42e-05	0.0468	GTATTTCCGCCGGC
ERG	hTFtarget	NC_000002.12:c191015197-191014197	863	876	-	11.0303	7.58e-05	0.0466	GTATTTCCGCCGGC
ERG	hTFtarget	NC_000002.12:c191015197-191014197	908	923	+	8.64474	4.53e-05	0.0325	AGGGAGGCGGTGGCGC
ERG	hTFtarget	NC_000002.12:c191015197-191014197	834	849	-	8.07895	5.58e-05	0.0325	CGCCGGCTGGGTGAGC
ERMAP	hTFtarget	NC_000002.12:c191015197-191014197	978	989	+	12.8286	2.04e-05	0.0377	GGGGCGGAAGGG
ERMAP	hTFtarget	NC_000002.12:c191015197-191014197	978	989	+	12.8	2.16e-05	0.0397	GGGGCGGAAGGG
ESR1	hTFtarget	NC_000002.12:c191015197-191014197	272	287	-	16.8553	9.14e-07	0.00176	CACCTACAACTCCCAC
ESR1	hTFtarget	NC_000002.12:c191015197-191014197	795	810	+	16.2105	1.9e-06	0.0033	ACGCCAGTTCCCAGCG
ESR1	hTFtarget	NC_000002.12:c191015197-191014197	795	812	+	14.0789	1.97e-06	0.00362	ACGCCAGTTCCCAGCGTG
ESR1	hTFtarget	NC_000002.12:c191015197-191014197	274	285	-	16.2632	2.22e-06	0.00403	CCTACAACTCCC
ESR1	hTFtarget	NC_000002.12:c191015197-191014197	268	285	-	12.2763	4.02e-06	0.0037	CCTACAACTCCCACTTGC
ESR1	hTFtarget	NC_000002.12:c191015197-191014197	783	794	+	13.3117	1.34e-05	0.0265	TATGTAAACAGA
ESR1	hTFtarget	NC_000002.12:c191015197-191014197	459	474	-	13	1.44e-05	0.0272	CATTGCCTCCACCTCC
ESR1	hTFtarget	NC_000002.12:c191015197-191014197	270	285	-	12.6316	1.5e-05	0.013	CCTACAACTCCCACTT
ESR1	hTFtarget	NC_000002.12:c191015197-191014197	476	500	+	12.1045	1.77e-05	0.0286	AGAAAGAATGCCAGAGGCAGGAAAA
ESR1	hTFtarget	NC_000002.12:c191015197-191014197	596	610	-	12.3433	2.11e-05	0.039	TCTGTTTTTCTCACT
ESR1	hTFtarget	NC_000002.12:c191015197-191014197	130	140	+	12.0149	2.32e-05	0.0445	GGTGAGGGAGA
ESR1	hTFtarget	NC_000002.12:c191015197-191014197	784	792	+	12.7532	2.41e-05	0.0479	ATGTAAACA
ESR1	hTFtarget	NC_000002.12:c191015197-191014197	836	844	-	12.8421	2.48e-05	0.0474	GCTGGGTGA
ESR1	hTFtarget	NC_000002.12:c191015197-191014197	795	806	+	12.25	2.58e-05	0.0234	ACGCCAGTTCCC
ESR1	hTFtarget	NC_000002.12:c191015197-191014197	34	58	+	11.0896	3.17e-05	0.0286	AGAAGGAGGCAGCAGAAGAGATGGA
ESR1	hTFtarget	NC_000002.12:c191015197-191014197	895	916	+	0.676056	2.96e-05	0.0454	CAGCGGCCCGCAGAGGGAGGCG
ESR1	hTFtarget	NC_000002.12:c191015197-191014197	793	808	+	8.78947	3.7e-05	0.0356	GAACGCCAGTTCCCAG
ESR1	hTFtarget	NC_000002.12:c191015197-191014197	150	165	+	7.43421	6.09e-05	0.039	CAACTATGAATCCTAG
ESR1	hTFtarget	NC_000002.12:c191015197-191014197	487	508	+	-2.19718	6.19e-05	0.0454	CAGAGGCAGGAAAAAGCAAGAA
ESR1	hTFtarget	NC_000002.12:c191015197-191014197	973	988	-	9.27632	6.58e-05	0.0381	CCTTCCGCCCCCACCA
ESR1	hTFtarget	NC_000002.12:c191015197-191014197	905	926	+	-3.35211	8.21e-05	0.0454	CAGAGGGAGGCGGTGGCGCCCA
ETS1	hTFtarget	NC_000002.12:c191015197-191014197	265	287	+	9.6	5e-06	0.00609	GAGGCAAGTGGGAGTTGTAGGTG
ETS1	hTFtarget	NC_000002.12:c191015197-191014197	793	815	-	8.75714	6.7e-06	0.00609	TGCCACGCTGGGAACTGGCGTTC
ETS1	hTFtarget	NC_000002.12:c191015197-191014197	263	287	+	7.81429	6.75e-06	0.0118	GAGAGGCAAGTGGGAGTTGTAGGTG
ETS1	hTFtarget	NC_000002.12:c191015197-191014197	981	996	-	19.122	1.65e-07	0.000301	CCCGGCCCCCTTCCGC
ETS1	hTFtarget	NC_000002.12:c191015197-191014197	273	285	-	17.5429	7.69e-07	0.00148	CCTACAACTCCCA
ETS1	hTFtarget	NC_000002.12:c191015197-191014197	272	285	-	16.9143	1.04e-06	0.00199	CCTACAACTCCCAC
ETS1	hTFtarget	NC_000002.12:c191015197-191014197	793	814	+	14.3429	1.16e-06	0.0022	GAACGCCAGTTCCCAGCGTGGC
ETS1	hTFtarget	NC_000002.12:c191015197-191014197	900	915	+	16.5789	1.47e-06	0.00276	GCCCGCAGAGGGAGGC
ETS1	hTFtarget	NC_000002.12:c191015197-191014197	795	810	+	15.6579	2.47e-06	0.00468	ACGCCAGTTCCCAGCG
ETS1	hTFtarget	NC_000002.12:c191015197-191014197	274	285	-	15.6143	2.53e-06	0.00483	CCTACAACTCCC
ETS1	hTFtarget	NC_000002.12:c191015197-191014197	274	285	-	15.5429	2.71e-06	0.00521	CCTACAACTCCC
ETS1	hTFtarget	NC_000002.12:c191015197-191014197	978	989	+	14.5143	3.18e-06	0.00612	GGGGCGGAAGGG
ETS1	hTFtarget	NC_000002.12:c191015197-191014197	793	814	+	12.2286	3.53e-06	0.0067	GAACGCCAGTTCCCAGCGTGGC
ETS1	hTFtarget	NC_000002.12:c191015197-191014197	795	810	+	14.7763	3.55e-06	0.00676	ACGCCAGTTCCCAGCG
ETS1	hTFtarget	NC_000002.12:c191015197-191014197	795	810	+	14	5.13e-06	0.00984	ACGCCAGTTCCCAGCG
ETS1	hTFtarget	NC_000002.12:c191015197-191014197	986	1001	+	14.3143	6.39e-06	0.0106	AGGGGGCCGGGCGCCA
ETS1	hTFtarget	NC_000002.12:c191015197-191014197	266	287	-	10.1	6.56e-06	0.0062	CACCTACAACTCCCACTTGCCT
ETS1	hTFtarget	NC_000002.12:c191015197-191014197	979	987	-	13.6316	7.18e-06	0.0114	CTTCCGCCC
ETS1	hTFtarget	NC_000002.12:c191015197-191014197	855	867	-	14.2143	8.26e-06	0.0157	CCGGCTTCCGGCG
ETS1	hTFtarget	NC_000002.12:c191015197-191014197	857	872	-	13.7195	9.13e-06	0.00834	TTCCGCCGGCTTCCGG
ETS1	hTFtarget	NC_000002.12:c191015197-191014197	855	866	-	13.8939	9.31e-06	0.0171	CGGCTTCCGGCG
ETS1	hTFtarget	NC_000002.12:c191015197-191014197	808	823	-	13.5921	1.07e-05	0.0193	TCCCGTGTTGCCACGC
ETS1	hTFtarget	NC_000002.12:c191015197-191014197	855	866	+	13.8485	1.13e-05	0.0167	CGCCGGAAGCCG
ETS1	hTFtarget	NC_000002.12:c191015197-191014197	855	863	-	13.5658	1.21e-05	0.0114	CTTCCGGCG
ETS1	hTFtarget	NC_000002.12:c191015197-191014197	978	989	+	13.5286	1.27e-05	0.0199	GGGGCGGAAGGG
ETS1	hTFtarget	NC_000002.12:c191015197-191014197	854	866	-	13.6212	1.28e-05	0.0188	CGGCTTCCGGCGG
ETS1	hTFtarget	NC_000002.12:c191015197-191014197	854	868	+	13.5758	1.32e-05	0.019	CCGCCGGAAGCCGGC
ETS1	hTFtarget	NC_000002.12:c191015197-191014197	272	287	+	12.3158	1.36e-05	0.0249	GTGGGAGTTGTAGGTG
ETS1	hTFtarget	NC_000002.12:c191015197-191014197	855	866	+	13.5	1.38e-05	0.0262	CGCCGGAAGCCG
ETS1	hTFtarget	NC_000002.12:c191015197-191014197	272	287	+	12.7895	1.55e-05	0.0287	GTGGGAGTTGTAGGTG
ETS1	hTFtarget	NC_000002.12:c191015197-191014197	854	865	+	13.2714	1.57e-05	0.0151	CCGCCGGAAGCC
ETS1	hTFtarget	NC_000002.12:c191015197-191014197	685	706	-	12.7368	1.63e-05	0.027	CGAGAATCCAGGCAGAGGACAG
ETS1	hTFtarget	NC_000002.12:c191015197-191014197	979	990	+	13.303	1.74e-05	0.0167	GGGCGGAAGGGG
ETS1	hTFtarget	NC_000002.12:c191015197-191014197	962	980	+	11.7195	1.79e-05	0.0324	CGCCCGGTGATTGGTGGGG
ETS1	hTFtarget	NC_000002.12:c191015197-191014197	857	865	-	13.6579	1.86e-05	0.0352	GGCTTCCGG
ETS1	hTFtarget	NC_000002.12:c191015197-191014197	979	987	-	13.0263	1.92e-05	0.0242	CTTCCGCCC
ETS1	hTFtarget	NC_000002.12:c191015197-191014197	978	990	-	13.1364	1.95e-05	0.0188	CCCCTTCCGCCCC
ETS1	hTFtarget	NC_000002.12:c191015197-191014197	270	285	-	11.5921	2.01e-05	0.0368	CCTACAACTCCCACTT
ETS1	hTFtarget	NC_000002.12:c191015197-191014197	978	992	+	13.0303	2.01e-05	0.019	GGGGCGGAAGGGGGC
ETS1	hTFtarget	NC_000002.12:c191015197-191014197	855	866	-	13.0606	2.06e-05	0.04	CGGCTTCCGGCG
ETS1	hTFtarget	NC_000002.12:c191015197-191014197	854	865	-	13.3158	2.06e-05	0.0401	GGCTTCCGGCGG
ETS1	hTFtarget	NC_000002.12:c191015197-191014197	854	865	+	13.0571	2.07e-05	0.0199	CCGCCGGAAGCC
ETS1	hTFtarget	NC_000002.12:c191015197-191014197	855	863	-	13	2.25e-05	0.0309	CTTCCGGCG
ETS1	hTFtarget	NC_000002.12:c191015197-191014197	795	808	+	10.6143	2.39e-05	0.0229	ACGCCAGTTCCCAG
ETS1	hTFtarget	NC_000002.12:c191015197-191014197	491	499	-	12.7368	2.53e-05	0.0242	TTTCCTGCC
ETS1	hTFtarget	NC_000002.12:c191015197-191014197	979	990	+	12.697	2.71e-05	0.0262	GGGCGGAAGGGG
ETS1	hTFtarget	NC_000002.12:c191015197-191014197	973	988	-	11.5263	3.29e-05	0.0365	CCTTCCGCCCCCACCA
ETS1	hTFtarget	NC_000002.12:c191015197-191014197	979	990	-	12.3939	3.37e-05	0.031	CCCCTTCCGCCC
ETS1	hTFtarget	NC_000002.12:c191015197-191014197	979	987	-	12.6857	3.42e-05	0.0309	CTTCCGCCC
ETS1	hTFtarget	NC_000002.12:c191015197-191014197	980	995	+	10.8947	3.58e-05	0.0321	GGCGGAAGGGGGCCGG
ETS1	hTFtarget	NC_000002.12:c191015197-191014197	270	285	-	11.1974	3.9e-05	0.0365	CCTACAACTCCCACTT
ETS1	hTFtarget	NC_000002.12:c191015197-191014197	890	911	+	11.1316	4.15e-05	0.0343	CGGAGCAGCGGCCCGCAGAGGG
ETS1	hTFtarget	NC_000002.12:c191015197-191014197	88	96	-	12.2368	4.6e-05	0.0293	CTTCCTCCT
ETS1	hTFtarget	NC_000002.12:c191015197-191014197	31	46	+	10.0789	5.14e-05	0.0321	TGCAGAAGGAGGCAGC
ETS1	hTFtarget	NC_000002.12:c191015197-191014197	491	499	-	12.1857	5.23e-05	0.0309	TTTCCTGCC
ETS1	hTFtarget	NC_000002.12:c191015197-191014197	491	499	-	12.1974	6.2e-05	0.0388	TTTCCTGCC
ETS1	hTFtarget	NC_000002.12:c191015197-191014197	88	96	-	11.9	6.57e-05	0.0309	CTTCCTCCT
ETS1	hTFtarget	NC_000002.12:c191015197-191014197	855	863	-	11.7368	8.52e-05	0.0408	CTTCCGGCG
ETS1	hTFtarget	NC_000002.12:c191015197-191014197	266	287	-	9.37143	1.09e-05	0.0103	CACCTACAACTCCCACTTGCCT
ETS1	hTFtarget	NC_000002.12:c191015197-191014197	269	287	+	8.77143	1.63e-05	0.0185	CAAGTGGGAGTTGTAGGTG
ETS1	hTFtarget	NC_000002.12:c191015197-191014197	793	811	-	8.27143	1.94e-05	0.0185	ACGCTGGGAACTGGCGTTC
ETS1	hTFtarget	NC_000002.12:c191015197-191014197	966	987	+	9.84211	2.25e-05	0.029	CGGTGATTGGTGGGGGCGGAAG
ETS1	hTFtarget	NC_000002.12:c191015197-191014197	793	817	-	3.77143	2.39e-05	0.021	GTTGCCACGCTGGGAACTGGCGTTC
ETS1	hTFtarget	NC_000002.12:c191015197-191014197	263	284	+	8.84211	3.38e-05	0.029	GAGAGGCAAGTGGGAGTTGTAG
ETS1	hTFtarget	NC_000002.12:c191015197-191014197	805	823	+	9.71951	4.67e-05	0.0423	CCAGCGTGGCAACACGGGA
ETS1	hTFtarget	NC_000002.12:c191015197-191014197	956	977	+	7.82895	5.03e-05	0.029	CGGAGCCGCCCGGTGATTGGTG
ETS1	hTFtarget	NC_000002.12:c191015197-191014197	45	66	+	9.81579	8.38e-05	0.0405	GCAGAAGAGATGGAGCAGAGTA
ETS1	hTFtarget	NC_000002.12:c191015197-191014197	796	817	-	6.26316	8.99e-05	0.0319	GTTGCCACGCTGGGAACTGGCG
ETS1	hTFtarget	NC_000002.12:c191015197-191014197	848	869	+	6.19737	9.21e-05	0.0319	CGGCCCCCGCCGGAAGCCGGCG
ETS1	hTFtarget	NC_000002.12:c191015197-191014197	880	901	+	9.51316	9.79e-05	0.0405	AGCGCGTGGGCGGAGCAGCGGC
ETV1	hTFtarget	NC_000002.12:c191015197-191014197	855	866	-	15.6212	2.22e-06	0.00415	CGGCTTCCGGCG
ETV1	hTFtarget	NC_000002.12:c191015197-191014197	856	866	-	14.4211	6.14e-06	0.0117	CGGCTTCCGGC
ETV1	hTFtarget	NC_000002.12:c191015197-191014197	783	793	-	13.4286	6.38e-06	0.0127	CTGTTTACATA
ETV1	hTFtarget	NC_000002.12:c191015197-191014197	980	990	-	13.6053	1.36e-05	0.0129	CCCCTTCCGCC
ETV1	database	NC_000002.12:c191015197-191014197	856	865	+	12.3947	1.41e-05	0.0255	GCCGGAAGCC
ETV1	hTFtarget	NC_000002.12:c191015197-191014197	979	990	-	13.5303	1.57e-05	0.0146	CCCCTTCCGCCC
ETV1	hTFtarget	NC_000002.12:c191015197-191014197	854	865	-	12.7273	2.35e-05	0.0448	GGCTTCCGGCGG
ETV2	database	NC_000002.12:c191015197-191014197	856	865	+	12.2632	1.87e-05	0.0368	GCCGGAAGCC
ETV2	database	NC_000002.12:c191015197-191014197	856	865	+	12.3947	2.07e-05	0.0402	GCCGGAAGCC
ETV4	database	NC_000002.12:c191015197-191014197	856	865	+	12.8947	1.16e-05	0.0217	GCCGGAAGCC
ETV4	database	NC_000002.12:c191015197-191014197	856	865	+	12.8947	1.16e-05	0.0217	GCCGGAAGCC
ETV5	database	NC_000002.12:c191015197-191014197	528	540	+	12.3535	2.28e-05	0.0437	CCAAGGAAGAAAC
ETV5	database	NC_000002.12:c191015197-191014197	528	540	+	12.3232	2.3e-05	0.044	CCAAGGAAGAAAC
ETV7	hTFtarget	NC_000002.12:c191015197-191014197	793	814	-	17.8026	5.02e-07	0.000927	GCCACGCTGGGAACTGGCGTTC
ETV7	hTFtarget	NC_000002.12:c191015197-191014197	266	287	+	13.2368	7.41e-06	0.00683	AGGCAAGTGGGAGTTGTAGGTG
EWSR1	hTFtarget	NC_000002.12:c191015197-191014197	488	499	-	10.8143	2.64e-05	0.0414	TTTCCTGCCTCT
EWSR1	hTFtarget	NC_000002.12:c191015197-191014197	3	14	-	9.57143	4.53e-05	0.0414	CTGCCTCACTTC
EZH1	hTFtarget	NC_000002.12:c191015197-191014197	908	923	+	16.8421	1.05e-06	0.00166	AGGGAGGCGGTGGCGC
EZH1	hTFtarget	NC_000002.12:c191015197-191014197	901	916	+	16.3684	1.49e-06	0.00162	CCCGCAGAGGGAGGCG
EZH1	hTFtarget	NC_000002.12:c191015197-191014197	845	860	-	15.9868	1.98e-06	0.00162	CCGGCGGGGGCCGCCG
EZH1	hTFtarget	NC_000002.12:c191015197-191014197	982	997	+	13.9211	6.4e-06	0.00508	CGGAAGGGGGCCGGGC
EZH1	hTFtarget	NC_000002.12:c191015197-191014197	845	860	-	13.0921	1.02e-05	0.00541	CCGGCGGGGGCCGCCG
EZH1	hTFtarget	NC_000002.12:c191015197-191014197	905	920	+	11.9342	1.91e-05	0.00756	CAGAGGGAGGCGGTGG
EZH1	hTFtarget	NC_000002.12:c191015197-191014197	955	966	-	11.25	2.3e-05	0.0383	GGGCGGCTCCGC
EZH1	hTFtarget	NC_000002.12:c191015197-191014197	832	847	-	12	2.31e-05	0.0126	CCGGCTGGGTGAGCTG
EZH1	hTFtarget	NC_000002.12:c191015197-191014197	844	859	+	11.2895	2.66e-05	0.00842	CCGGCGGCCCCCGCCG
EZH1	hTFtarget	NC_000002.12:c191015197-191014197	981	996	+	11.3289	3.3e-05	0.0128	GCGGAAGGGGGCCGGG
EZH1	hTFtarget	NC_000002.12:c191015197-191014197	904	919	+	10.9474	4.02e-05	0.0128	GCAGAGGGAGGCGGTG
EZH1	hTFtarget	NC_000002.12:c191015197-191014197	32	47	+	10.6579	4.66e-05	0.0128	GCAGAAGGAGGCAGCA
EZH1	hTFtarget	NC_000002.12:c191015197-191014197	837	852	+	10.25	5.71e-05	0.0132	CACCCAGCCGGCGGCC
EZH1	hTFtarget	NC_000002.12:c191015197-191014197	840	855	+	10.0132	6.41e-05	0.0132	CCAGCCGGCGGCCCCC
EZH1	hTFtarget	NC_000002.12:c191015197-191014197	33	48	+	9.26316	7.08e-05	0.0187	CAGAAGGAGGCAGCAG
EZH1	hTFtarget	NC_000002.12:c191015197-191014197	907	922	+	9.76316	7.23e-05	0.0132	GAGGGAGGCGGTGGCG
EZH1	hTFtarget	NC_000002.12:c191015197-191014197	857	872	+	9.10526	9.86e-05	0.0162	CCGGAAGCCGGCGGAA
EZH2	hTFtarget	NC_000002.12:c191015197-191014197	899	914	-	14.7237	3.84e-06	0.00325	CCTCCCTCTGCGGGCC
EZH2	hTFtarget	NC_000002.12:c191015197-191014197	847	862	+	14.6711	3.97e-06	0.00325	GCGGCCCCCGCCGGAA
EZH2	hTFtarget	NC_000002.12:c191015197-191014197	901	916	-	13.9737	5.55e-06	0.0102	CGCCTCCCTCTGCGGG
EZH2	hTFtarget	NC_000002.12:c191015197-191014197	492	503	+	14.3636	6.92e-06	0.0129	GCAGGAAAAAGC
EZH2	hTFtarget	NC_000002.12:c191015197-191014197	953	968	-	13.974	7.11e-06	0.00878	CCGGGCGGCTCCGCGC
EZH2	hTFtarget	NC_000002.12:c191015197-191014197	887	902	-	13.4156	9.97e-06	0.00878	GGCCGCTGCTCCGCCC
EZH2	hTFtarget	NC_000002.12:c191015197-191014197	832	847	+	11.6711	1.76e-05	0.0153	CAGCTCACCCAGCCGG
EZH2	hTFtarget	NC_000002.12:c191015197-191014197	909	924	+	11.6104	2.04e-05	0.0367	GGGAGGCGGTGGCGCC
EZH2	hTFtarget	NC_000002.12:c191015197-191014197	855	870	-	11.5132	2.25e-05	0.0123	CCGCCGGCTTCCGGCG
EZH2	hTFtarget	NC_000002.12:c191015197-191014197	907	928	-	12.4805	2.3e-05	0.0402	CGTGGGCGCCACCGCCTCCCTC
EZH2	hTFtarget	NC_000002.12:c191015197-191014197	840	855	-	10.9079	2.51e-05	0.0153	GGGGGCCGCCGGCTGG
EZH2	hTFtarget	NC_000002.12:c191015197-191014197	89	100	+	11.5195	5.1e-05	0.0477	GGAGGAAGAATC
EZH2	hTFtarget	NC_000002.12:c191015197-191014197	975	996	-	11.1688	5.24e-05	0.0457	CCCGGCCCCCTTCCGCCCCCAC
FLI1	hTFtarget	NC_000002.12:c191015197-191014197	856	866	+	15.7571	2.07e-06	0.00375	GCCGGAAGCCG
FLI1	hTFtarget	NC_000002.12:c191015197-191014197	856	866	-	15.6571	2.1e-06	0.00396	CGGCTTCCGGC
FLI1	hTFtarget	NC_000002.12:c191015197-191014197	856	866	+	15.5571	2.43e-06	0.00469	GCCGGAAGCCG
FLI1	hTFtarget	NC_000002.12:c191015197-191014197	856	866	-	14	3.25e-06	0.00626	CGGCTTCCGGC
FLI1	hTFtarget	NC_000002.12:c191015197-191014197	976	991	-	15.1061	3.54e-06	0.00659	CCCCCTTCCGCCCCCA
FLI1	hTFtarget	NC_000002.12:c191015197-191014197	980	990	+	14.5571	5.26e-06	0.00508	GGCGGAAGGGG
FLI1	hTFtarget	NC_000002.12:c191015197-191014197	977	991	-	14.4697	5.83e-06	0.0111	CCCCCTTCCGCCCCC
FLI1	hTFtarget	NC_000002.12:c191015197-191014197	976	991	-	14.3684	5.86e-06	0.0106	CCCCCTTCCGCCCCCA
FLI1	hTFtarget	NC_000002.12:c191015197-191014197	854	865	-	14.5455	6.32e-06	0.012	GGCTTCCGGCGG
FLI1	hTFtarget	NC_000002.12:c191015197-191014197	980	990	-	14.2429	8.63e-06	0.00814	CCCCTTCCGCC
FLI1	hTFtarget	NC_000002.12:c191015197-191014197	490	501	-	14.0606	9.29e-06	0.0175	TTTTTCCTGCCT
FLI1	hTFtarget	NC_000002.12:c191015197-191014197	980	990	+	14.0714	1.02e-05	0.00923	GGCGGAAGGGG
FLI1	hTFtarget	NC_000002.12:c191015197-191014197	530	541	+	12.8088	1.11e-05	0.0217	AAGGAAGAAACG
FLI1	hTFtarget	NC_000002.12:c191015197-191014197	489	503	-	13.5152	1.41e-05	0.0134	GCTTTTTCCTGCCTC
FLI1	hTFtarget	NC_000002.12:c191015197-191014197	980	990	-	12.9857	1.46e-05	0.0141	CCCCTTCCGCC
FLI1	hTFtarget	NC_000002.12:c191015197-191014197	490	498	+	13.7895	1.47e-05	0.0279	AGGCAGGAA
FLI1	hTFtarget	NC_000002.12:c191015197-191014197	977	992	-	12.9737	1.56e-05	0.0141	GCCCCCTTCCGCCCCC
FLI1	hTFtarget	NC_000002.12:c191015197-191014197	488	503	-	13.3636	1.64e-05	0.0153	GCTTTTTCCTGCCTCT
FLI1	hTFtarget	NC_000002.12:c191015197-191014197	974	989	-	12.3026	2.41e-05	0.0146	CCCTTCCGCCCCCACC
FLI1	hTFtarget	NC_000002.12:c191015197-191014197	490	498	-	11.9242	2.49e-05	0.0481	TTCCTGCCT
FLI1	hTFtarget	NC_000002.12:c191015197-191014197	973	988	-	11.8158	3.28e-05	0.0149	CCTTCCGCCCCCACCA
FLI1	hTFtarget	NC_000002.12:c191015197-191014197	852	867	-	12.0152	4.24e-05	0.0263	CCGGCTTCCGGCGGGG
FLI1	hTFtarget	NC_000002.12:c191015197-191014197	128	143	-	11.1579	4.9e-05	0.0178	CCTTCTCCCTCACCTC
FOS	hTFtarget	NC_000002.12:c191015197-191014197	884	895	+	14.1974	8.44e-06	0.0123	CGTGGGCGGAGC
FOS	hTFtarget	NC_000002.12:c191015197-191014197	884	895	-	13.5789	1.26e-05	0.0235	GCTCCGCCCACG
FOS	hTFtarget	NC_000002.12:c191015197-191014197	909	920	+	13.5526	1.33e-05	0.0123	GGGAGGCGGTGG
FOS	hTFtarget	NC_000002.12:c191015197-191014197	966	979	-	13.6515	1.49e-05	0.0264	CCCACCAATCACCG
FOS	hTFtarget	NC_000002.12:c191015197-191014197	976	987	+	12.6447	2.13e-05	0.0131	TGGGGGCGGAAG
FOS	hTFtarget	NC_000002.12:c191015197-191014197	965	979	+	12.9848	2.2e-05	0.041	CCGGTGATTGGTGGG
FOS	hTFtarget	NC_000002.12:c191015197-191014197	884	895	+	12.5263	2.22e-05	0.0282	CGTGGGCGGAGC
FOS	hTFtarget	NC_000002.12:c191015197-191014197	967	978	-	12.4286	3.03e-05	0.0439	CCACCAATCACC
FOS	hTFtarget	NC_000002.12:c191015197-191014197	909	920	-	11.5789	3.62e-05	0.0337	CCACCGCCTCCC
FOS	hTFtarget	NC_000002.12:c191015197-191014197	884	895	+	11.8421	3.69e-05	0.0307	CGTGGGCGGAGC
FOS	hTFtarget	NC_000002.12:c191015197-191014197	976	987	+	11.3158	4.19e-05	0.0282	TGGGGGCGGAAG
FOS	hTFtarget	NC_000002.12:c191015197-191014197	976	987	+	11.5921	4.2e-05	0.0307	TGGGGGCGGAAG
FOS	hTFtarget	NC_000002.12:c191015197-191014197	940	951	-	11.9857	4.59e-05	0.0439	CAGCCAATTAGA
FOS	hTFtarget	NC_000002.12:c191015197-191014197	909	920	+	11.1316	4.59e-05	0.0282	GGGAGGCGGTGG
FOS	hTFtarget	NC_000002.12:c191015197-191014197	909	920	+	11.3026	4.92e-05	0.0307	GGGAGGCGGTGG
FOS	hTFtarget	NC_000002.12:c191015197-191014197	976	987	-	9.92105	7.66e-05	0.0476	CTTCCGCCCCCA
FOS	hTFtarget	NC_000002.12:c191015197-191014197	458	469	+	9.34211	9.25e-05	0.0427	TGGAGGTGGAGG
FOSL1	hTFtarget	NC_000002.12:c191015197-191014197	66	81	+	12.4868	1.27e-05	0.0251	AAATGAGACTTGGGAA
FOXA1	hTFtarget	NC_000002.12:c191015197-191014197	781	795	-	14.4328	1.62e-06	0.00319	TTCTGTTTACATATC
FOXA1	hTFtarget	NC_000002.12:c191015197-191014197	781	792	+	13.5224	2.5e-06	0.00494	GATATGTAAACA
FOXA1	hTFtarget	NC_000002.12:c191015197-191014197	781	796	-	15.0758	2.75e-06	0.00542	GTTCTGTTTACATATC
FOXA1	hTFtarget	NC_000002.12:c191015197-191014197	781	792	+	13.194	3.62e-06	0.00716	GATATGTAAACA
FOXA1	hTFtarget	NC_000002.12:c191015197-191014197	781	792	-	13.5224	4.57e-06	0.00904	TGTTTACATATC
FOXA1	hTFtarget	NC_000002.12:c191015197-191014197	781	792	-	14.6061	5.12e-06	0.0101	TGTTTACATATC
FOXA1	hTFtarget	NC_000002.12:c191015197-191014197	783	794	-	14.3333	5.35e-06	0.0106	TCTGTTTACATA
FOXA1	hTFtarget	NC_000002.12:c191015197-191014197	782	793	+	13.0597	5.52e-06	0.0109	ATATGTAAACAG
FOXA1	hTFtarget	NC_000002.12:c191015197-191014197	784	792	+	13.1806	5.98e-06	0.0119	ATGTAAACA
FOXA1	hTFtarget	NC_000002.12:c191015197-191014197	784	792	+	12.9306	5.98e-06	0.0119	ATGTAAACA
FOXA1	hTFtarget	NC_000002.12:c191015197-191014197	781	794	-	14.1667	6.25e-06	0.0123	TCTGTTTACATATC
FOXA1	hTFtarget	NC_000002.12:c191015197-191014197	781	792	+	14.5455	6.38e-06	0.0126	GATATGTAAACA
FOXA1	hTFtarget	NC_000002.12:c191015197-191014197	780	795	+	14.2273	6.62e-06	0.0131	AGATATGTAAACAGAA
FOXA1	hTFtarget	NC_000002.12:c191015197-191014197	782	795	-	14.1364	6.79e-06	0.0134	TTCTGTTTACATAT
FOXA1	hTFtarget	NC_000002.12:c191015197-191014197	781	792	+	14.0299	6.81e-06	0.0135	GATATGTAAACA
FOXA1	hTFtarget	NC_000002.12:c191015197-191014197	780	795	-	14.6061	6.97e-06	0.0137	TTCTGTTTACATATCT
FOXA1	hTFtarget	NC_000002.12:c191015197-191014197	781	795	-	13.8955	7.3e-06	0.0144	TTCTGTTTACATATC
FOXA1	hTFtarget	NC_000002.12:c191015197-191014197	781	792	+	13.5833	7.42e-06	0.0147	GATATGTAAACA
FOXA1	hTFtarget	NC_000002.12:c191015197-191014197	781	792	-	13.8507	7.8e-06	0.0154	TGTTTACATATC
FOXA1	hTFtarget	NC_000002.12:c191015197-191014197	781	796	+	14.3182	8.69e-06	0.0171	GATATGTAAACAGAAC
FOXA1	hTFtarget	NC_000002.12:c191015197-191014197	781	792	-	13.1528	9.04e-06	0.0179	TGTTTACATATC
FOXA1	hTFtarget	NC_000002.12:c191015197-191014197	781	792	-	13.9403	9.19e-06	0.0182	TGTTTACATATC
FOXA1	hTFtarget	NC_000002.12:c191015197-191014197	781	792	+	12.6806	9.47e-06	0.0187	GATATGTAAACA
FOXA1	database	NC_000002.12:c191015197-191014197	784	793	+	14.0303	1.03e-05	0.0205	ATGTAAACAG
FOXA1	hTFtarget	NC_000002.12:c191015197-191014197	780	795	+	13.9242	1.07e-05	0.021	AGATATGTAAACAGAA
FOXA1	hTFtarget	NC_000002.12:c191015197-191014197	781	795	-	13.6269	1.07e-05	0.0211	TTCTGTTTACATATC
FOXA1	hTFtarget	NC_000002.12:c191015197-191014197	783	794	+	14.2273	1.09e-05	0.0216	TATGTAAACAGA
FOXA1	hTFtarget	NC_000002.12:c191015197-191014197	781	795	-	13.8333	1.09e-05	0.0215	TTCTGTTTACATATC
FOXA1	hTFtarget	NC_000002.12:c191015197-191014197	781	792	+	14.2727	1.09e-05	0.0215	GATATGTAAACA
FOXA1	hTFtarget	NC_000002.12:c191015197-191014197	781	796	-	14.0303	1.1e-05	0.0216	GTTCTGTTTACATATC
FOXA1	hTFtarget	NC_000002.12:c191015197-191014197	782	792	+	13.0278	1.12e-05	0.0223	ATATGTAAACA
FOXA1	hTFtarget	NC_000002.12:c191015197-191014197	781	792	+	13.9014	1.14e-05	0.0226	GATATGTAAACA
FOXA1	hTFtarget	NC_000002.12:c191015197-191014197	781	794	-	13.9848	1.18e-05	0.0233	TCTGTTTACATATC
FOXA1	hTFtarget	NC_000002.12:c191015197-191014197	781	792	-	13.6866	1.19e-05	0.0236	TGTTTACATATC
FOXA1	hTFtarget	NC_000002.12:c191015197-191014197	781	794	+	13.803	1.2e-05	0.0237	GATATGTAAACAGA
FOXA1	hTFtarget	NC_000002.12:c191015197-191014197	784	792	+	13.0694	1.2e-05	0.0237	ATGTAAACA
FOXA1	hTFtarget	NC_000002.12:c191015197-191014197	784	792	+	12.7361	1.2e-05	0.0237	ATGTAAACA
FOXA1	hTFtarget	NC_000002.12:c191015197-191014197	784	792	+	12.806	1.2e-05	0.0237	ATGTAAACA
FOXA1	hTFtarget	NC_000002.12:c191015197-191014197	784	792	+	12.5556	1.2e-05	0.0237	ATGTAAACA
FOXA1	hTFtarget	NC_000002.12:c191015197-191014197	784	792	+	12.5672	1.2e-05	0.0237	ATGTAAACA
FOXA1	hTFtarget	NC_000002.12:c191015197-191014197	784	792	+	12.5694	1.2e-05	0.0237	ATGTAAACA
FOXA1	hTFtarget	NC_000002.12:c191015197-191014197	782	792	-	12.6111	1.22e-05	0.0242	TGTTTACATAT
FOXA1	database	NC_000002.12:c191015197-191014197	782	796	-	13.9592	1.23e-05	0.0243	GTTCTGTTTACATAT
FOXA1	hTFtarget	NC_000002.12:c191015197-191014197	780	795	-	13.7576	1.25e-05	0.0247	TTCTGTTTACATATCT
FOXA1	hTFtarget	NC_000002.12:c191015197-191014197	781	792	+	13.3881	1.25e-05	0.0248	GATATGTAAACA
FOXA1	hTFtarget	NC_000002.12:c191015197-191014197	782	792	-	12.7639	1.28e-05	0.0253	TGTTTACATAT
FOXA1	hTFtarget	NC_000002.12:c191015197-191014197	781	792	-	13.3433	1.31e-05	0.0258	TGTTTACATATC
FOXA1	hTFtarget	NC_000002.12:c191015197-191014197	781	796	-	13.8939	1.34e-05	0.0265	GTTCTGTTTACATATC
FOXA1	hTFtarget	NC_000002.12:c191015197-191014197	780	795	+	13.5152	1.35e-05	0.0267	AGATATGTAAACAGAA
[truncated: 3,321 more rows]
