# Supplementary material for: Unveiling the role of HP1α-HDAC1-STAT1 axis as a therapeutic target for HP1α-positive intrahepatic cholangiocarcinoma
Source: J Exp Clin Cancer Res. 2024 May 30;43:152. doi: 10.1186/s13046-024-03070-3 (PMC11137995; doi:10.1186/s13046-024-03070-3)
Supplement: Supplementary file 7 — Supplementary Material 7 [file 13046_2024_3070_MOESM7_ESM.xlsx]

## Sheet: ESI-MS
Table S7. The result of the analysis of differential peptides of ESI-MS.
Uniprot_ID	Gene_ID	Coverage	Peptides	PSMs	Unique_Peptides	AAs	MWkDa	calcpI
K7EM90	ENO1	5	1	1	1	195	21	8.88
K7ELF1	MRPL4	10	1	1	1	163	18	11.21
A0A024R3R5	LBR	13	7	7	7	615	70.7	9.36
P25398	RPS12	14	2	2	2	132	14.5	7.21
I3L303	RPS15A	17	1	1	1	52	6	11
Q76N57	-	39	1	1	1	23	2.5	4.91
P42677	RPS27	39	4	5	4	84	9.5	9.45
H0YEU2	RPS3	31	4	4	1	171	18.7	8.41
A8K4W0	RPS3A	34	9	10	9	264	29.9	9.73
M0R0R2	RPS5	4	2	2	2	225	25.3	9.76
H0YFS2	SLC3A2	5	1	1	1	247	26.1	5.31
B4E0B9	-	3	2	2	2	874	99.9	8.02
A0A7I2V599	HSPD1	15	7	7	7	537	57.8	7.77
A0A0J9YYL3	PUF60	6	3	3	3	505	54.6	5.34
F8W7C6	RPL10	38	6	7	6	163	18.6	9.95
Q5QTS3	-	5	1	1	1	203	23.6	11.02
A8K3Q9	-	17	3	4	1	216	23.4	10.93
H0YHA7	RPL18	7	1	1	1	167	19	11.78
H0YKD8	RPL28	11	2	2	2	170	19.1	11.46
A0A024R326	RPL29	10	1	1	1	157	17.5	11.66
D3YTB1	RPL32	5	1	1	1	133	15.6	11.44
P49207	RPL34	13	2	2	2	117	13.3	11.47
Q9Y3U8	RPL36	20	2	2	2	105	12.2	11.59
J3KQN4	RPL36A	6	1	1	1	142	16.4	10.43
Q02878	RPL6	25	7	8	7	288	32.7	10.58
P18124	RPL7	31	7	7	7	248	29.2	10.65
P62424	RPL7A	29	9	11	9	266	30	10.61
P62917	RPL8	19	5	6	5	257	28	11.03
P63267	ACTG2	18	6	7	1	376	41.9	5.48
Q9H2P0	ADNP	26	22	24	22	1102	123.5	7.34
Q59EC0	-	1	1	1	1	1244	137.7	8.48
P05141	SLC25A5	6	2	2	2	298	32.8	9.69
O43823	AKAP8	5	3	3	3	692	76.1	5.15
A0A7P0TAE3	AKAP8L	6	3	3	3	612	68.2	5.06
B2R825	-	1	1	1	1	847	97	7.3
A0A7P0TAB7	AMMECR1L	11	2	2	2	245	26.9	9.06
D6R9Q5	ANAPC10	11	1	1	1	109	12.3	8.47
H7C3A1	SRRT	2	1	1	1	499	56.7	6.3
K7ENJ4	ATP5F1A	4	1	1	1	199	21.3	10.45
Q8TAS0	-	4	1	1	1	291	32.2	9.11
B4E356	-	57	24	30	1	476	54.4	8.87
Q9NVP1	DDX18	3	2	2	2	670	75.4	9.5
Q96GD4	AURKB	15	4	4	4	344	39.3	9.29
B5BUB5	SSB	4	2	2	2	408	46.8	7.12
Q5U0M5	-	2	1	1	1	326	37	8.73
Q6FI97	BAF53A	31	11	12	11	429	47.4	5.72
O95816	BAG2	5	1	1	1	211	23.8	6.7
O95429	BAG4	9	3	4	3	457	49.6	5.12
O75531	BANF1	27	1	1	1	89	10.1	6.09
A0A087WUV8	BSG	5	1	1	1	189	20.5	6.68
Q53HT6	-	4	1	1	1	246	27.9	8.44
Q9NYF8	BCLAF1	8	6	6	5	920	106.1	9.98
Q53HL2	CDCA8	3	1	1	1	280	31.3	9.86
A0JLQ5	BXDC2	4	2	2	2	335	39.1	9.91
Q9NRL2	BAZ1A	1	1	1	1	1556	178.6	6.6
Q8TBS0	C18orf21	15	1	1	1	227	25.2	10.26
B3KNM6	-	3	1	1	1	235	27.1	8.68
Q9Y6J0	CABIN1	0	1	1	1	2220	246.2	6.02
B4DHU5	-	4	1	1	1	284	31	6.99
Q5TDF0	NTPCR	5	1	1	1	228	25.1	9.42
Q05CP8	CCDC6	6	1	1	1	334	38.1	9.39
E7ERF2	TCP1	3	1	1	1	433	46.9	5.59
B4DDU6	-	3	2	2	2	503	55.4	5.43
B7ZB05	-	2	1	1	1	776	87.9	9.11
B2R923	-	3	1	1	1	345	37.3	6.1
B2R950	-	1	1	1	1	1482	163.8	6.38
B2R9T9	-	9	2	2	2	243	26.2	10.67
B2RBI2	-	6	2	2	2	352	39.9	4.53
B2RDW0	-	11	1	1	1	149	16.8	4.22
B3KY97	-	1	1	1	1	1015	113	8.59
B3KPD3	-	3	3	3	3	752	86.7	9.52
B3KPV5	-	1	1	1	1	661	76.3	4.77
B3KS10	-	4	3	3	3	602	69.2	6.35
B7Z993	-	4	1	1	1	642	74.2	8.79
B4DV73	-	5	2	2	2	364	38.1	7.84
B4DY72	-	1	1	1	1	677	77.1	5.1
B4DQ49	-	6	2	2	1	291	31.4	5.2
B4DDN6	-	1	1	1	1	663	72	8.31
B4DH82	-	1	1	1	1	1299	143.1	8.32
B7Z3E7	-	0	1	1	1	1760	189.8	4.69
B4DMG1	-	18	3	3	3	234	27.7	6.92
B4DSM4	-	7	1	1	1	210	24.7	9.72
B4DM21	-	17	6	6	5	490	55.1	7.72
B4DKJ0	-	5	3	3	1	509	55.3	6.61
B4DPY2	-	4	3	3	3	816	92.8	8.15
B4E0Q6	-	4	1	1	1	262	28.6	9.95
A8K2R3	-	5	3	3	3	730	81.1	6.23
A8K6Y1	-	2	1	1	1	367	40.9	6.4
A8K559	-	4	1	1	1	469	51.1	4.88
A8K588	-	19	7	7	6	344	39.5	11.4
A8K5B6	-	6	7	7	7	1009	113.9	8.56
A8KA17	-	6	4	4	3	937	97.9	7.39
A8K3H8	-	14	6	6	6	589	65.3	5.11
A0A0C4DGG8	CCAR1	3	3	3	3	1043	120.4	5.92
A0A386NG45	TP53	2	1	1	1	393	43.6	6.65
B2RTS4	CEP170	1	1	1	1	1486	164.5	7.24
E5RGS9	CHRAC1	14	1	1	1	56	6.3	9.99
Q13111	CHAF1A	29	21	22	21	956	106.8	5.94
Q13112	CHAF1B	27	16	16	16	559	61.5	7.5
J3KS05	CBX1	31	6	9	5	173	20	5.02
Q13185	CBX3	33	6	13	4	183	20.8	5.33
P45973	CBX5	58	13	26	12	191	22.2	5.86
X5D2E5	CHD1L	2	2	2	2	897	100.9	6.89
Q96JM3	CHAMP1	10	6	6	6	812	89	8.44
B2R6U8	-	11	2	2	2	227	26.2	8.82
A0A024QZ33	NSRP1	3	1	1	1	504	60.4	8.94
Q9H6F5	CCDC86	13	3	3	3	360	40.2	10.33
P38432	COIL	1	1	1	1	576	62.6	9.07
O75367	MACROH2A1	41	11	14	9	372	39.6	9.79
Q9P0M6	MACROH2A2	31	9	9	7	372	40	9.69
Q59EK7	-	11	3	4	2	326	37.2	10.96
Q53F85	-	3	2	2	2	740	81.2	4.88
Q96EP5	DAZAP1	4	1	1	1	407	43.4	8.56
A0A590UJM5	DOCK4	1	1	1	1	680	78.4	7.55
Q9Y394	DHRS7	2	1	1	1	339	38.3	8.32
Q5QJE6	DNTTIP2	10	5	5	5	756	84.4	6.16
A0A2U3TZM0	CHD4	6	10	10	10	1902	216.7	6
K7ERZ5	LIG3	2	1	1	1	545	61.7	9.2
P11388	TOP2A	5	9	9	6	1531	174.3	8.72
Q02880	TOP2B	2	4	4	1	1626	183.2	8
B3KRQ8	-	2	1	1	1	838	94.3	8.46
C9JRD2	DNAJB2	4	1	1	1	228	25.4	5.73
Q8WXX5	DNAJC9	4	1	1	1	260	29.9	5.73
T2DN57	-	12	1	1	1	128	14.3	9.11
P39656	DDOST	4	2	2	2	456	50.8	6.55
Q53EP4	-	10	6	6	6	607	68.5	6.38
P04844	RPN2	9	4	4	4	631	69.2	5.69
Q53G02	-	11	1	1	1	113	12.4	7.87
P46977	STT3A	3	2	2	2	705	80.5	8.07
Q4W4Y1	DRIP4	1	1	1	1	868	96	6.52
O95793	STAU1	8	4	4	4	577	63.1	9.44
Q4LE79	DSP	0	1	1	1	2319	265	7.34
Q96FJ2	DYNLL2	12	1	1	1	89	10.3	7.37
O00257	CBX4	6	3	3	3	560	61.3	9.36
B4DVB5	-	5	1	1	1	282	29.7	6.24
R4GNB9	TRIM11	9	2	2	1	228	26	5.57
Q96F44	TRIM11	4	2	2	1	468	52.7	5.69
P13639	EEF2	5	4	4	4	858	95.3	6.83
A0A384ME17	TUFM	2	1	1	1	455	49.8	7.61
P50402	EMD	23	5	6	5	254	29	5.5
P84090	ERH	27	2	2	2	104	12.3	5.92
Q14244	MAP7	3	2	2	2	749	84	9.61
A0A384NL74	-	4	2	2	2	425	48	10.14
O94905	ERLIN2	13	4	4	4	339	37.8	5.62
B5BU01	EIF2S2	3	1	1	1	333	38.3	5.94
E7EX73	EIF4G1	2	2	2	2	1436	158.5	5.21
F1JVV5	EWSR1/ATF1	6	2	3	1	537	57	8.57
Q01780	EXOSC10	2	2	2	2	885	100.8	8.46
Q9Y5B9	SUPT16H	17	17	18	17	1047	119.8	5.66
Q08945	SSRP1	19	12	14	12	709	81	6.87
A8K489	-	2	1	1	1	396	44.2	5.25
Q9H7J6	FLJ00083	20	1	1	1	216	22.8	5.52
Q8TEP9	FLJ00144	4	1	1	1	255	28.4	6.18
Q86U22	-	1	1	1	1	964	104.8	6.7
O75372	MUC5AC	1	1	1	1	1373	147.7	6.9
A8MXL6	SEC13	4	1	1	1	284	31.6	5.82
D4PHA4	GPBP1	4	1	1	1	493	55.5	7.47
A0A1W6S962	GTF2I	2	1	1	1	955	107.6	7.94
Q9BZE4	GTPBP4	6	4	4	4	634	73.9	9.5
A0A6I8PS19	GNL3L	5	3	3	3	516	58	7.05
A0A3B3IUA8	GNAI1	7	1	1	1	148	16.7	9.5
Q9BVP2	GNL3	4	2	2	2	549	62	9.16
A0A0B4J1V8	PPAN-P2RY11	2	1	1	1	794	87.9	9.51
P54652	HSPA2	21	13	19	1	639	70	5.74
Q7Z4V5	HDGFL2	2	1	1	1	671	74.3	7.49
B0QZK4	HP1BP3	4	1	1	1	253	28.5	9.88
A0A3B3ITJ4	HNRNPL	18	7	7	7	537	59.2	7.11
B4DY08	HNRNPC	39	13	22	13	288	32	8.72
Q9Y294	ASF1A	7	1	1	1	204	23	4.41
Q13547	HDAC1	9	3	3	3	482	55.1	5.48
P07305	H1-0	5	1	1	1	194	20.9	10.84
Q92522	H1-10	10	2	2	2	213	22.5	10.76
Q7L7L0	H2AW	35	4	6	1	130	14.1	11.05
P16104	H2AX	34	4	6	2	143	15.1	10.74
Q8N257	H2BU1	47	7	15	4	126	13.9	10.32
A0A590UJL8	H3-7	23	3	5	3	79	9.1	9.45
Q09028	RBBP4	41	12	15	12	425	47.6	4.89
Q9H9B1	EHMT1	2	2	2	2	1298	141.4	5.76
A0A7I2V2S2	NSD2	4	1	1	1	269	30.3	9.1
Q15047	SETDB1	2	2	2	2	1291	143.1	6.02
O43463	SUV39H1	8	3	3	3	412	47.9	8.03
C9IYH9	SUV39H2	5	1	1	1	220	25.3	9.06
Q59FM7	-	3	3	3	3	1031	114.9	5.44
F8VXJ2	DLX1	8	1	1	1	187	20.5	9.77
P49639	HOXA1	4	1	1	1	335	36.6	8.05
A0A165EY39	NKX	7	1	1	1	108	12.7	11.22
Q6FG31	HOXA5	15	3	3	3	270	29.3	9.11
Q5GJ68	-	9	1	1	1	407	47.5	5.24
A0A5C2GJP7	-	16	2	2	1	114	12.4	8.79
A0A5C2GHD1	-	15	1	1	1	107	11.8	8.46
A0A5C2GL22	-	41	3	3	1	112	12.3	8
A0A5C2GQI2	-	8	1	1	1	110	11.8	7.12
A0A5C2GIK9	-	41	1	1	1	111	11.6	6.51
A0A5C2GF54	-	9	1	1	1	126	13.4	6.54
A0A5C2G8C0	-	9	1	1	1	119	13	8.85
A0A5C2GBT6	-	8	1	1	1	107	11.6	5.91
A0A7S5ETT6	-	10	1	1	1	124	13.7	8.43
A0A5C2G026	-	14	2	2	1	113	12.7	8
A0A5C2G1I5	-	15	2	2	1	108	11.7	6.57
A0A5C2G1M9	-	35	2	2	1	112	12.1	5.96
A0A5C2GAM1	-	10	1	1	1	112	12.3	5.99
A0A5C2FWS8	-	17	1	1	1	107	11.8	8.47
A0A5C2FYN0	-	13	1	1	1	110	11.6	6
A0A5C2G8J2	-	13	1	1	1	110	11.6	8.97
A0A5C2FV84	-	14	2	2	1	113	12.4	6.54
A0A5C2G3V7	-	25	2	2	2	107	11.8	8.44
O00629	KPNA4	9	4	5	4	521	57.9	4.96
Q14974	KPNB1	1	1	1	1	876	97.1	4.78
H0YB36	INTS10	5	1	1	1	173	20	7.47
Q9UMF0	ICAM5	1	1	1	1	924	97.1	5.95
O60382	KIAA0324	1	1	1	1	1791	191.2	11.93
O95235	KIF20A	2	1	1	1	890	100.2	6.92
B4DMA8	-	3	1	1	1	549	60.5	6.7
Q9H410	DSN1	32	8	9	8	356	40	7.05
Q96IY1	NSL1	40	8	11	8	281	32.1	6.79
J3QQQ9	-	31	5	5	5	107	12.7	10.78
P42167	TMPO	17	6	6	6	454	50.6	9.38
P20700	LMNB1	10	6	6	5	586	66.4	5.16
Q03252	LMNB2	5	3	3	2	620	69.9	5.59
H0Y9B7	LEMD2	13	1	1	1	85	10.2	5.83
Q8N1G4	LRRC47	2	1	1	1	583	63.4	8.28
Q5T3J3	LRIF1	3	2	2	2	769	84.5	9.72
Q1ED39	KNOP1	2	1	1	1	458	51.6	9.86
Q9Y2K7	KDM2A	4	4	4	4	1162	132.7	7.58
Q8IWC1	MAP7D3	1	1	1	1	876	98.4	9.32
I3L2L5	MCRIP1	41	3	3	3	92	10.5	9.41
I3L172	MCRIP2	17	1	1	1	65	7	10.95
A0A804HKM8	MAMLD1	3	1	1	1	1023	109.4	7.53
Q9Y6X3	MAU2	8	4	4	4	613	69	7.25
O00264	PGRMC1	12	3	3	3	195	21.7	4.7
O15173	PGRMC2	4	1	1	1	223	23.8	4.88
O94776	MTA2	3	2	2	2	668	75	9.66
A0A7I2V2U6	MTHFD2	3	1	1	1	324	35.2	7.94
P55081	MFAP1	2	1	1	1	439	51.9	4.98
A0A024RAM4	MAP1B	0	1	1	1	2468	270.5	4.81
O43684	BUB3	5	2	2	2	328	37.1	6.84
Q5T8R3	SLC16A1	4	1	1	1	296	31.7	9.44
Q8TAP9	MPLKIP	5	1	1	1	179	19.1	10.23
A0A0X9V981	-	17	1	1	1	107	11.5	8.47
A0A1W6IYL8	-	23	1	1	1	113	12.3	8.97
Q63HL4	DKFZp686G04235	1	1	1	1	680	77	5.58
B2ZZ87	N4BP2	3	4	4	4	1690	189.7	5.26
O15226	NKRF	3	2	2	2	690	77.6	8.79
Q6KC79	NIPBL	8	22	23	22	2804	315.9	7.91
A0A075B6F9	NOSIP	4	1	1	1	304	33.4	8.72
A0A7I2V464	NONO	24	9	9	7	360	42	9.42
P52298	NCBP2	7	1	1	1	156	18	8.21
A0A024R5M9	NUMA1	21	34	36	34	2101	236.4	5.8
M0QXN5	NUP62	3	1	1	1	446	45.6	5.38
Q9UHQ1	NARF	3	1	1	1	456	51.1	7.08
Q9HCD5	NCOA5	8	5	5	5	579	65.5	9.6
B3KNC3	-	1	1	1	1	749	84.9	5.62
Q9BSC4	NOL10	1	1	1	1	688	80.3	8.46
A0A494C128	NOP56	5	2	2	2	478	53	8.48
Q9Y2X3	NOP58	2	1	1	1	529	59.5	8.92
A0A0A0MRW6	NOL6	1	1	1	1	1008	112.1	7.62
Q9UMY1	NOL7	10	3	3	3	257	29.4	9.67
P19338	NCL	24	16	16	16	710	76.6	4.7
A0A024QZW7	NUP153	4	4	4	4	1475	153.9	8.73
D6W5E5	OTX1	8	2	3	2	371	39.2	9.16
Q6P1J9	CDC73	3	2	2	2	531	60.5	9.61
X6RDA4	PSPC1	10	2	2	1	248	27.3	5.45
O75475	PSIP1	11	5	5	5	530	60.1	9.13
Q15269	PWP2	3	3	3	3	919	102.4	6.15
H7C3T4	PRDX4	12	2	2	1	161	18.3	6.19
B5MCF9	PES1	2	1	1	1	571	66	7.5
A0A0U1RRH6	PHF14	8	6	6	6	948	106.9	5.34
Q9BQK8	LPIN3	1	1	1	1	851	93.6	5.52
A8K964	-	13	8	8	8	717	81.5	7.37
Q7Z3K3	POGZ	16	16	20	16	1410	155.2	7.4
Q15365	PCBP1	10	3	3	1	356	37.5	7.09
F8VZX2	PCBP2	12	3	3	1	321	33.8	8.24
P09874	PARP1	34	28	34	28	1014	113	8.88
G3V167	PARP2	4	2	2	2	531	60.2	8.91
H0YEQ8	PABPC4	63	6	10	1	112	12.6	7.96
Q6P1K2	PMF1	39	7	8	7	205	23.3	5.49
Q9BYE7	PCGF6	2	1	1	1	350	39	4.97
D3DQF6	POU4F3	2	1	1	1	771	84.1	9.83
A0A6Q8PFJ0	LMNA	6	4	4	3	729	80.9	8.27
Q9UMS4	PRPF19	9	3	3	3	504	55.1	6.61
Q6P2Q9	PRPF8	1	3	3	3	2335	273.4	8.84
P46087	NOP2	10	7	7	7	812	89.2	9.23
Q96GQ7	DDX27	2	2	2	2	796	89.8	9.28
Q9UJV9	DDX41	4	2	2	2	622	69.8	6.84
P28370	SMARCA1	3	4	4	1	1054	122.5	8.09
Q99848	EBNA1BP2	8	3	3	3	306	34.8	10.1
Q9Y3A2	UTP11	3	1	1	1	253	30.4	10.15
Q9BWN1	PRR14	13	5	5	5	585	64.3	10.35
C9J384	CMSS1	3	1	1	1	225	26.2	9.88
P54198	HIRA	1	1	1	1	1017	111.8	8.07
P61326	MAGOH	25	2	2	2	146	17.2	6.11
A8K1M4	-	28	5	6	5	205	24.1	5.69
Q5JSZ5	PRRC2B	1	2	2	2	2229	242.8	8.34
Q99590	SCAF11	3	5	5	5	1463	164.6	8.41
Q8N9R8	SCAI	2	1	1	1	606	70.4	8.6
O15027	SEC16A	7	11	11	11	2357	251.7	5.8
B4DR61	SEC61A1	2	1	1	1	482	52.9	8.24
B9EGQ5	WIZ	4	2	2	2	832	89	9.48
Q7Z6E5	DKFZp779G2251	1	1	1	1	1054	115.6	5.41
H0YDK8	PUM1	1	1	1	1	900	95.7	7.62
P0C7P4	UQCRFS1P1	5	1	1	1	283	30.8	8.87
Q6DN03	H2BC20P	17	4	5	1	193	21.5	10.7
Q5T280	SPOUT1	4	1	1	1	376	42	7.43
Q9Y383	LUC7L2	2	1	1	1	392	46.5	10.01
Q9H0H5	RACGAP1	2	1	1	1	632	71	8.88
Q5J8M4	-	7	2	2	2	352	39.5	7.83
J3QSF4	RAB15	8	1	2	1	140	15.6	9.45
C9J4S4	RAB7A	10	1	1	1	98	11	8.78
F8WBC0	RAP1B	34	1	1	1	32	3.5	9.42
Q96K30	RITA1	7	2	2	2	269	28.6	11.08
Q2VIK8	-	31	5	5	1	319	35.4	10.01
D6RBD0	RACK1	6	1	1	1	160	18	8.48
Q9BZI7	UPF3B	2	1	1	1	483	57.7	9.48
Q96T23	RSF1	3	4	4	4	1441	163.7	5.01
P35251	RFC1	1	1	1	1	1148	128.2	9.36
P27694	RPA1	7	4	4	4	616	68.1	7.21
Q9UKL0	RCOR1	4	2	2	2	485	53.3	7.03
A0A1W2PQJ7	-	2	3	3	2	1724	183.8	8.82
A0A087WZ13	RAVER1	4	2	2	2	739	77.8	8.84
O76021	RSL1D1	5	2	2	2	490	54.9	10.13
A0A2R8Y738	RPL15	12	2	2	2	138	16.3	10.87
Q14684	RRP1B	3	2	2	2	758	84.4	9.76
Q5JXM0	DKFZp564C0482	4	1	1	1	248	27.1	5.53
Q9Y3A4	RRP7A	13	2	2	2	280	32.3	9.58
Q14692	BMS1	1	1	1	1	1282	145.7	6.44
A8K3R2	BOP1	3	2	2	2	746	83.5	6.13
Q96CS0	GLTSCR2	2	1	1	1	476	54.2	10.36
Q9GZL7	WDR12	2	1	1	1	423	47.7	5.9
Q5VXN0	RPF2	8	1	1	1	214	24.6	9.55
A0A7P0T8E8	PPIL2	6	2	2	2	573	64.1	8.53
Q9H0A0	NAT10	5	3	3	3	1025	115.7	8.27
Q59FS7	-	2	1	1	1	676	75	8.46
O60306	AQR	1	1	1	1	1485	171.2	6.37
H7BXY3	DHX30	3	3	3	3	1166	130.5	8.56
B4DW97	-	3	2	2	1	711	80	8.85
B3KM65	-	3	1	1	1	413	46.1	9.67
B7Z8F4	-	1	1	1	1	1181	133.9	7.88
P49756	RBM25	2	2	2	2	843	100.1	6.32
Q9NW13	RBM28	2	2	2	2	759	85.7	9.22
Q9BQ04	RBM4B	9	3	3	3	359	40.1	6.74
H0YHB7	MSI1	7	1	1	1	233	25.3	9.09
Q9ULX3	NOB1	2	1	1	1	412	46.6	7.18
H3BMM9	RNPS1	4	1	1	1	284	31.7	11.62
A8K201	-	4	1	1	1	259	28.9	5.38
B5BUB1	RUVBL1	8	3	3	3	456	50.2	6.42
Q9BQF6	SENP7	10	9	10	9	1050	119.6	6.61
Q13242	SRSF9	18	4	4	4	221	25.5	8.65
A0A087X2D0	SRSF3	37	3	3	2	95	10.3	5.14
Q56VW8	-	2	1	1	1	447	51.6	6.2
Q6I9T8	PPP2CA	7	2	2	2	309	35.5	5.54
P62136	PPP1CA	6	2	2	2	330	37.5	6.33
B5BUA4	SGOL1	2	1	1	1	527	60.1	9.2
H0YNX5	SEC11A	8	1	1	1	106	12	8.57
P37108	SRP14	10	1	1	1	136	14.6	10.04
Q8TB01	-	10	3	3	3	560	62	5.68
Q04837	SSBP1	21	3	3	3	148	17.2	9.6
Q9P270	SLAIN2	5	2	2	2	581	62.5	9.45
P62304	SNRPE	12	1	1	1	92	10.8	9.44
A8MU27	SUMO3	8	1	1	1	147	16.9	9.67
B7Z3V1	-	5	5	5	5	1020	112.4	5.35
Q9BWG6	SCNM1	4	1	1	1	230	25.9	8.87
B5MBX0	CDCA5	2	1	1	1	307	33.7	9.64
E5RJR5	SKP1	7	1	1	1	163	18.7	4.7
H7C0N4	SF1	28	4	5	3	180	18.7	9.57
A0A024R566	SF1	37	15	27	7	571	61.9	9.28
B4DX42	-	26	8	11	1	433	46.4	9.35
O75533	SF3B1	2	2	2	2	1304	145.7	7.09
J3KTL8	SMCHD1	1	1	1	1	1388	155.5	8.02
O60264	SMARCA5	10	11	11	8	1052	121.8	8.09
G5E975	SMARCB1	3	1	1	1	394	45	5.76
R9WQY1	FMR1	12	6	6	1	566	63.9	8.4
Q9ULW0	TPX2	11	7	7	7	747	85.6	9.23
A0JLS5	TBL3	2	1	1	1	570	63.1	7.05
A0A024RBQ4	TBX3	2	1	1	1	723	77.1	8.29
F8WAM2	CCT7	7	1	1	1	98	10.5	7.42
P50990	CCT8	2	1	1	1	548	59.6	5.6
Q9H3N1	TMX1	4	1	1	1	280	31.8	4.98
Q6P0P7	THRAP3	18	4	4	1	374	41.7	11.5
F8VNY5	CCDC59	6	1	1	1	181	21.3	9.48
A0A2R8Y526	SMARCA4	30	29	30	1	1068	122	6.09
P51532	SMARCA4	25	38	42	10	1647	184.5	7.88
Q9UGU0	TCF20	7	11	11	10	1960	211.6	9.04
P05412	JUN	9	2	2	2	331	35.7	8.76
Q6P1X5	TAF2	7	7	7	7	1199	136.9	8.19
Q12986	NFX1	2	1	1	1	1120	124.3	8.24
B7Z1K5	-	22	8	12	8	519	57.7	5.07
Q9UIG0	BAZ1B	2	3	3	3	1483	170.8	8.48
P09012	SNRPA	2	1	1	1	282	31.3	9.83
H0Y714	IMP4	9	2	2	2	280	31.9	8.21
Q9BVJ6	UTP14A	13	8	8	8	771	87.9	7.87
Q9Y5J1	UTP18	5	2	2	2	556	62	8.76
J3KSE6	UTP4	10	1	1	1	78	8.7	6.52
O43818	RRP9	3	2	2	2	475	51.8	7.85
Q96DI7	SNRNP40	3	1	1	1	357	39.3	8.1
Q6ZU65	UBN2	1	1	1	1	1347	146	9.19
P62987	UBA52	27	3	6	1	128	14.7	9.83
Q9BRJ6	C7orf50	11	1	1	1	194	22.1	9.64
Q8N3V9	DKFZp451A052	7	3	3	3	534	58.2	9.17
Q6AHZ7	DKFZp686A111	0	1	1	1	2109	238.7	7.36
Q69YP1	DKFZp762M013	3	2	2	2	728	87.3	6.87
Q3LIB3	Nbla00365	3	1	1	1	270	30.2	6.19
Q86TI1	NUP98/HOXC13	7	2	2	1	330	37.1	9.29
Q6GMV7	-	3	1	3	1	236	24.9	6.89
Q53RR5	YWHAQ	22	2	2	1	98	11.2	6.7
Q7Z6I8	C5orf24	7	1	1	1	188	20.1	9.85
B4DLB0	UBTF	2	1	1	1	505	58.3	5
Q9P035	HACD3	5	2	2	2	362	43.1	8.94
M0R1S5	SLC17A7	9	1	1	1	116	13	7.17
A2N0U5	VH6DJ	6	2	2	2	109	12.2	5.36
Q9UNX4	WDR3	2	2	2	2	943	106	6.64
A0A0A0MTB8	WDR36	2	2	2	2	895	99.3	7.36
Q9H967	WDR76	10	5	5	5	626	69.7	9.25
Q2TAY7	SMU1	2	1	1	1	513	57.5	7.18
P13010	XRCC5	37	23	28	23	732	82.7	5.81
P12956	XRCC6	52	30	38	7	609	69.8	6.64
P67809	YBX1	36	6	7	1	324	35.9	9.88
A0A0D9SEI8	YBX3	17	1	1	1	92	10.5	9.8
P16989	YBX3	8	2	3	1	372	40.1	9.77
S4R3V3	YTHDF2	5	1	1	1	241	24.9	4.67
G9K389	YWHAE/FAM22B	5	2	2	1	384	41.3	4.97
H0YJA2	ZC3H14	9	5	6	5	651	73.3	7.43
Q7Z2W4	ZC3HAV1	6	4	4	4	902	101.4	8.4
Q9UBW7	ZMYM2	1	2	2	2	1377	154.8	6.34
Q14202	ZMYM3	17	19	19	19	1370	152.3	6.35
Q9H2Y7	ZNF106	5	8	9	8	1883	208.8	7.15
Q8ND82	ZNF280C	7	4	4	4	737	83	9.11
I6L9C8	ZNF428	6	1	1	1	188	20.5	4.17
O15014	ZNF609	1	1	1	1	1411	151.1	8.03
Q13129	RLF	9	15	15	15	1914	217.8	6.77
