# Supplementary material for: Unveiling the role of HP1α-HDAC1-STAT1 axis as a therapeutic target for HP1α-positive intrahepatic cholangiocarcinoma
Source: J Exp Clin Cancer Res. 2024 May 30;43:152. doi: 10.1186/s13046-024-03070-3 (PMC11137995; doi:10.1186/s13046-024-03070-3)
Supplement: Supplementary file 9 — Supplementary Material 9 [file 13046_2024_3070_MOESM9_ESM.xlsx]

## Sheet: Sheet1
Table S9. The data used in the Sankey diagram.
GeneID	TSA regulating? (Up/Down/No)	IFN-α2b Upregulating? (Yes/No)	ISG? (Yes/Unknown)	log2FC>1.5? (Yes/No)
ADAR	Down	Yes	Yes	Yes
AIM2	No	Yes	Yes	Yes
APOBEC3A	No	Yes	Yes	Yes
APOBEC3B	Up	No	Yes	No
APOBEC3C	Down	No	Yes	No
APOBEC3D	Up	No	Yes	No
APOBEC3F	No	Yes	Yes	No
APOBEC3G	No	Yes	Yes	No
AZI2	Down	Yes	Unknown	No
BST2	No	Yes	Yes	Yes
CASP1	Down	Yes	Unknown	No
CXCL1	Down	No	Unknown	No
CXCL16	Up	No	Unknown	No
CXCL2	Down	No	Unknown	No
CXCL3	Down	No	Unknown	No
CXCL5	Down	No	Unknown	No
CXCL6	Down	No	Unknown	No
DDX58	Down	Yes	Yes	Yes
DDX60	Down	Yes	Yes	Yes
DDX60L	Down	Yes	Yes	Yes
DHX58	No	Yes	Unknown	Yes
DTX3L	Down	Yes	Unknown	Yes
EIF2AK2	Down	Yes	Yes	Yes
GBP1	Down	Yes	Yes	Yes
GBP3	Down	Yes	Yes	No
HERC5	No	Yes	Yes	Yes
IFI16	Down	Yes	Yes	Yes
IFI27	No	Yes	Yes	Yes
IFI44L	Down	Yes	Yes	Yes
IFI6	Up	Yes	Yes	Yes
IFIH1	No	Yes	Yes	Yes
IFIT1	Up	Yes	Yes	Yes
IFIT2	Down	Yes	Yes	Yes
IFIT3	Down	Yes	Yes	Yes
IFIT5	Down	Yes	Yes	Yes
IFITM1	Down	Yes	Yes	Yes
IFITM10	Up	No	Yes	No
IFITM2	Down	Yes	Yes	Yes
IFITM3	Down	Yes	Yes	Yes
IRF1	No	Yes	Unknown	No
IRF2	Down	Yes	Unknown	No
IRF7	No	Yes	Unknown	Yes
IRF9	No	Yes	Unknown	Yes
ISG15	Up	Yes	Yes	Yes
ISG20	Up	Yes	Yes	Yes
MLKL	Down	Yes	Yes	No
MOV10	Down	Yes	Yes	No
MX1	Down	Yes	Yes	Yes
MX2	No	Yes	Yes	Yes
MYD88	Down	Yes	Unknown	No
NLRC5	No	Yes	Unknown	Yes
NLRP1	Up	Yes	Unknown	No
NT5C3A	Down	Yes	Yes	Yes
OAS1	No	Yes	Yes	Yes
OAS2	Down	Yes	Yes	Yes
OAS3	No	Yes	Yes	Yes
OASL	Up	Yes	Yes	Yes
PARP9	No	Yes	Unknown	Yes
PLSCR1	Down	Yes	Yes	Yes
PML	No	Yes	Unknown	No
RNASEL	Up	Yes	Yes	No
RSAD2	No	Yes	Yes	Yes
RTP4	No	Yes	Yes	Yes
SAMHD1	Up	Yes	Yes	Yes
SERINC5	No	Yes	Unknown	No
SOCS2	Down	No	Unknown	No
SOCS4	Down	No	Unknown	No
SOCS6	Down	No	Unknown	No
SOCS7	Up	No	Unknown	No
STAT2	Up	Yes	Unknown	Yes
TBKBP1	Up	Yes	Unknown	No
TLR3	Down	Yes	Unknown	No
TNFRSF14	Down	No	Yes	No
TRIM15	Up	No	Yes	No
TRIM16	Down	No	Yes	No
TRIM22	Down	Yes	Yes	Yes
TRIM25	No	Yes	Yes	No
TRIM28	Down	No	Yes	No
TRIM3	Up	No	Yes	No
TRIM32	Up	No	Yes	No
TRIM33	Down	No	Yes	No
TRIM35	Up	No	Yes	No
TRIM40	Up	No	Yes	No
TRIM44	Down	No	Yes	No
TRIM45	Up	No	Yes	No
TRIM47	Down	No	Yes	No
TRIM5	Down	Yes	Yes	Yes
TRIM52	Up	No	Yes	No
TRIM56	No	Yes	Yes	No
TRIM59	Down	No	Yes	No
TRIM62	Up	No	Yes	No
TRIM65	Down	No	Yes	No
TRIM66	Up	No	Yes	No
TRIM8	Down	No	Yes	No
TRIM9	Up	No	Yes	No
UNC93B1	No	Yes	Yes	Yes
ZBP1	No	Yes	Unknown	Yes
ZC3HAV1	Down	Yes	Yes	No
ZNFX1	Up	Yes	Unknown	Yes
